# Supplementary material for: Identification of quantitative trait loci associated with canopy temperature in soybean
Source: Sci Rep. 2020 Oct 19;10:17604. doi: 10.1038/s41598-020-74614-8 (PMC7572360; doi:10.1038/s41598-020-74614-8)
Supplement: Supplementary file 1 — Supplementary Information 1 [file 41598_2020_74614_MOESM1_ESM.xlsx]

## Sheet: Sheet1
Identification of quantitative trait loci associated with canopy temperature in soybean
Sumandeep K. Bazzer, and Larry C. Purcell
The position of molecular markers is according to Glycine max genome assembly 2.0 (Glyma.Wm82.a2)
"NA" denotes no genetic map or sequence information available for the marker
Chromosome	Marker type	BARC-SNP-Locus	dbSNP/SSR ID	Position (base pairs)	Position (centiMorgan)
Gm01	SNP	BARC-059889-16199	ss107927468	245959	115
Gm01	SNP	BARC-028843-06027	ss107913549	508076	0
Gm01	SNP	BARC-035199-07136	ss107919095	1031156	119.408
Gm01	SNP	BARC-038883-07384	ss107919439	1486706	121.339
Gm01	SNP	BARC-045297-08928	ss107920733	1745945	124.293
Gm01	SNP	BARC-055131-13049	ss107924263	40218915	175.406
Gm01	SNP	BARC-059897-16201	ss107927470	42481912	175.719
Gm01	SNP	BARC-064293-18611	ss107929804	43220856	176.038
Gm01	SNP	BARC-054393-12560	ss107924079	44327313	178.019
Gm01	SSR	-	Satt580	45233214	180.825
Gm01	SNP	BARC-011057-00831	ss107914319	45271207	180.258
Gm01	SNP	BARC-010999-00814	ss107914302	48840546	186.489
Gm01	SNP	BARC-060037-16311	ss107927580	49814688	194.198
Gm01	SNP	BARC-065113-19102	ss107930194	50673074	207.325
Gm01	SNP	BARC-054071-12319	ss107923857	51043150	210.568
Gm01	SNP	BARC-054051-12293	ss107923832	51246232	212.768
Gm01	SNP	BARC-044479-08708	ss107912682	51770582	214.955
Gm01	SNP	BARC-013211-00449	ss107912896	52710838	218.665
Gm01	SNP	BARC-039805-07589	ss107913795	53429616	224.743
Gm01	SNP	BARC-030807-06945	ss107913655	53948589	226.676
Gm01	SNP	BARC-007726-00090	ss4969672	55659688	242.454
Gm01	SNP	BARC-018211-03157	ss107915856	56113247	243.715
Gm02	SNP	BARC-013955-01283	ss107914779	133125	0
Gm02	SNP	BARC-041475-08016	ss107919971	841959	3.0472
Gm02	SNP	BARC-040621-07801	ss107919808	2175799	11.6706
Gm02	SNP	BARC-020103-04462	ss107912545	3162143	20.5473
Gm02	SNP	BARC-032525-08992	ss107913715	3520696	24.4171
Gm02	SNP	BARC-050661-09809	ss107912811	4241680	29.1261
Gm02	SNP	BARC-063263-18286	ss107929458	4581169	29.7485
Gm02	SNP	BARC-016063-02049	ss107913058	4596604	30.058
Gm02	SNP	BARC-065787-19749	ss107930839	4601652	30.058
Gm02	SNP	BARC-016573-02145	ss107915454	4961586	31.3082
Gm02	SNP	BARC-046124-10284	ss107912694	5380183	34.9522
Gm02	SNP	BARC-906883-01023	ss107912843	5614076	35.263
Gm02	SNP	BARC-063205-18270	ss107929441	6542394	40.5002
Gm02	SNP	BARC-028393-05861	ss107918202	7347739	44.9381
Gm02	SNP	BARC-050325-09554	ss107912779	7353622	44.9381
Gm02	SNP	BARC-019149-03315	ss107916198	NA	46.8904
Gm02	SNP	BARC-063497-18380	ss107929550	7690977	47.1965
Gm02	SNP	BARC-027724-06644	ss107918072	8057001	47.5027
Gm02	SNP	BARC-053459-11856	ss107923556	8262180	48.4332
Gm02	SNP	BARC-016079-02059	ss107915294	9892858	54.1201
Gm02	SNP	BARC-062943-18169	ss107929341	10037145	54.3808
Gm02	SNP	BARC-030679-06925	ss107913651	10906849	58.2963
Gm02	SNP	BARC-047372-12911	ss107921176	11406552	59.8692
Gm02	SNP	BARC-040465-07749	ss107912642	11826244	59.8692
Gm02	SNP	BARC-031301-07041	ss107918897	14229346	77.689
Gm02	SNP	BARC-042403-08252	ss107920166	26129453	97.1953
Gm02	SNP	BARC-064823-18809	ss107930023	26459089	97.1953
Gm02	SNP	BARC-014233-03138	ss107914852	NA	97.1953
Gm02	SNP	BARC-061653-17307	ss107928613	NA	97.8724
Gm02	SNP	BARC-056333-14265	ss107925463	34071906	101.572
Gm02	SNP	BARC-010849-00771	ss107914208	36479095	101.572
Gm02	SNP	BARC-060135-16407	ss107927676	36843765	101.572
Gm02	SNP	BARC-053163-11724	ss107923424	37515598	101.893
Gm02	SNP	BARC-063685-18434	ss107929621	37542782	101.893
Gm02	SNP	BARC-060541-16718	ss107927987	38314431	102.54
Gm02	SNP	BARC-030195-06829	ss107918743	38758565	102.54
Gm02	SNP	BARC-060163-16427	ss107927695	40652296	113.109
Gm02	SNP	BARC-031263-07027	ss107918887	NA	120.029
Gm02	SNP	BARC-026065-05240	ss107917986	44226534	138.838
Gm02	SNP	BARC-017895-02427	ss107913160	44460823	139.488
Gm02	SNP	BARC-054149-12354	ss107923892	45295687	144.401
Gm02	SNP	BARC-016037-02043	ss107913056	45673496	145.746
Gm02	SNP	BARC-051677-11199	ss107922899	47190908	153.969
Gm03	SNP	BARC-028645-05979	ss107913534	3021266	0
Gm03	SNP	BARC-028619-05977	ss107913533	3327118	1.2247
Gm03	SNP	BARC-064351-18627	ss107929820	3847841	3.4175
Gm03	SNP	BARC-016199-02307	ss107912527	5664735	6.3732
Gm03	SNP	BARC-053313-11792	ss107923492	7458841	8.8184
Gm03	SNP	BARC-065003-19042	ss107930134	7651182	8.8184
Gm03	SNP	BARC-057129-14594	ss107925790	19657033	13.5708
Gm03	SNP	BARC-017957-02482	ss107915821	33310919	24.2824
Gm03	SNP	BARC-010179-00543	ss107913993	36005566	38.7007
Gm03	SNP	BARC-040277-07705	ss107919736	36368892	39.6328
Gm03	SSR	-	Satt339	37917420	55.9524
Gm03	SNP	BARC-023365-05350	ss107917174	NA	56.5595
Gm03	SNP	BARC-047693-10381	ss107921286	40016530	65.9295
Gm03	SSR	-	Satt257	41520845	75.5294
Gm03	SNP	BARC-060109-16388	ss107927657	43386736	88.0492
Gm03	SNP	BARC-016535-02085	ss107913086	43412025	88.0492
Gm03	SNP	BARC-046018-10189	ss107920734	43739529	89.6215
Gm03	SNP	BARC-052979-11684	ss107923384	44234177	92.9027
Gm03	SNP	BARC-900569-00953	ss107931012	45180591	93.2042
Gm04	SNP	BARC-028321-05831	ss107913512	321727	0.2581
Gm04	SSR	-	Sct_186	NA	0
Gm04	SNP	BARC-030765-06943	ss107913654	1948578	6.8553
Gm04	SNP	BARC-054289-12451	ss107923982	2126907	7.4821
Gm04	SNP	BARC-039239-07481	ss107919507	2564993	9.1153
Gm04	SNP	BARC-044521-08714	ss107912684	6452994	47.4185
Gm04	SNP	BARC-053219-11764	ss107923464	9375926	78.0147
Gm04	SNP	BARC-016757-03361	ss107915511	10067361	83.9171
Gm04	SNP	BARC-062981-18194	ss107929365	11193030	83.9171
Gm04	SNP	BARC-042719-08395	ss107920293	12611163	82.6119
Gm04	SNP	BARC-058213-15160	ss107926349	14186511	82.6119
Gm04	SNP	BARC-051261-11044	ss107922744	14338800	82.6119
Gm04	SNP	BARC-061613-17304	ss107928610	NA	85.0988
Gm04	SNP	BARC-049201-10820	ss107921721	18658688	85.0988
Gm04	SNP	BARC-060869-16937	ss107928206	32175560	85.0988
Gm04	SSR	-	Sat_085	NA	85.8614
Gm04	SNP	BARC-907035-01038	ss107931090	40505134	86.2016
Gm04	SNP	BARC-058277-15192	ss107926381	43328295	88.6883
Gm04	SNP	BARC-044523-08716	ss107913935	46080632	100.893
Gm04	SNP	BARC-050677-09819	ss107912812	46137315	101.535
Gm04	SNP	BARC-017645-02642	ss107915692	46147303	101.535
Gm04	SNP	BARC-042189-08197	ss107920123	46832191	105.692
Gm04	SNP	BARC-013699-01240	ss107914748	49706352	131.273
Gm04	SSR	-	Satt164	NA	138.444
Gm05	SNP	BARC-064775-18801	ss107930016	2108058	0
Gm05	SNP	BARC-040651-07808	ss107919814	2295488	2.4229
Gm05	SNP	BARC-053261-11776	ss107923476	2612793	6.4808
Gm05	SNP	BARC-019475-03618	ss107916344	2666292	7.1044
Gm05	SNP	BARC-023411-05376	ss107917197	2726439	6.7924
Gm05	SNP	BARC-019485-03631	ss107916356	2748936	7.7316
Gm05	SNP	BARC-062429-17772	ss107928944	3518252	14.5655
Gm05	SNP	BARC-050619-09775	ss107912808	3691960	15.2178
Gm05	SNP	BARC-044147-08639	ss107913925	3735646	15.8701
Gm05	SNP	BARC-019415-03923	ss107916326	4736552	23.0995
Gm05	SNP	BARC-021573-04148	ss107913319	5361362	29.408
Gm05	SSR	-	Sat_344	NA	30.0204
Gm05	SNP	BARC-044481-08709	ss107920554	21750	96.9437
Gm05	SNP	BARC-031361-07059	ss107918912	33948821	211.944
Gm05	SNP	BARC-049091-10809	ss107921710	33968105	211.944
Gm05	SSR	-	Satt717	34005141	211.944
Gm05	SSR	-	Sat_267	37612231	235.019
Gm05	SNP	BARC-052097-11347	ss107923047	38072096	239.757
Gm05	SNP	BARC-020259-04536	ss107913271	38289622	241.456
Gm05	SNP	BARC-039515-07505	ss107919571	38319578	241.139
Gm05	SNP	BARC-043209-08557	ss107920430	NA	257.926
Gm05	SNP	BARC-015969-02023	ss107915269	39431910	259.146
Gm05	SNP	BARC-058879-15486	ss107926750	39584866	258.869
Gm05	SNP	BARC-020855-03964	ss107916759	39722383	257.926
Gm05	SNP	BARC-058653-17430	ss107926581	39819839	257.926
Gm05	SNP	BARC-058647-17392	ss107926543	39857730	257.926
Gm05	SNP	BARC-058665-17450	ss107926601	39917172	257.926
Gm05	SNP	BARC-050849-09931	ss107912834	40644782	252.048
Gm05	SNP	BARC-041257-07953	ss107912653	41265253	253.254
Gm05	SSR	-	Sat_217	41679029	266.661
Gm06	SNP	BARC-054349-12493	ss107924020	415347	115
Gm06	SSR	-	Satt681	493720	0
Gm06	SNP	BARC-015973-02029	ss107913051	837291	115.643
Gm06	SNP	BARC-064413-18929	ss107929860	3157235	127.858
Gm06	SNP	BARC-024137-04780	ss107913376	3397159	128.514
Gm06	SNP	BARC-042045-08161	ss107920091	NA	128.825
Gm06	SNP	BARC-056271-14211	ss107925409	6919465	158.812
Gm06	SNP	BARC-010535-00701	ss107912873	8479257	169.3
Gm06	SSR	-	Satt322	12336492	190.543
Gm06	SNP	BARC-028177-05786	ss107913501	13578142	197.76
Gm06	SNP	BARC-048543-10663	ss107921568	13626609	196.833
Gm06	SNP	BARC-047715-10388	ss107921293	14891668	206.271
Gm06	SNP	BARC-023203-03824	ss107917110	43946245	231.517
Gm06	SNP	BARC-061709-17355	ss107928665	43928289	231.823
Gm06	SNP	BARC-010777-00746	ss107914184	47944572	246.274
Gm06	SNP	BARC-038885-07387	ss107913752	48444236	250.445
Gm06	SNP	BARC-041427-07981	ss107919937	49867792	262.748
Gm06	SNP	BARC-064859-18826	ss107930040	49929919	263.672
Gm06	SNP	BARC-064297-18613	ss107929806	50012557	263.672
Gm06	SNP	BARC-038861-07350	ss107912626	50647998	266.419
Gm06	SNP	BARC-030551-06898	ss107918790	51046658	268.802
Gm07	SSR	-	Satt590	1301315	0
Gm07	SSR	-	Satt150	2434259	8.6253
Gm07	SNP	BARC-054347-12492	ss107924019	3320310	11.945
Gm07	SNP	BARC-039195-07465	ss107919497	6567400	25.4874
Gm07	SNP	BARC-007320-00155	ss4969735	6671684	88.8733
Gm07	SNP	BARC-900461-00929	ss107930989	7338143	28.2385
Gm07	SNP	BARC-044841-08824	ss107912687	NA	29.8756
Gm07	SNP	BARC-054331-12480	ss107924009	8693698	35.3501
Gm07	SNP	BARC-032703-09019	ss107919057	8976848	35.3501
Gm07	SNP	BARC-042771-08403	ss107920298	8976848	35.3501
Gm07	SNP	BARC-018283-03551	ss107915919	9300786	35.3501
Gm07	SNP	BARC-047430-12933	ss107921198	9342367	35.3501
Gm07	SNP	BARC-057955-15024	ss107926222	11872089	47.115
Gm07	SNP	BARC-016743-03360	ss107915510	17212130	63.2858
Gm07	SNP	BARC-013521-01153	ss107914681	17756267	64.7323
Gm07	SNP	BARC-014213-02708	ss107914845	17854466	64.7109
Gm07	SNP	BARC-015135-02720	ss107915077	18285145	66.8478
Gm07	SNP	BARC-012865-00400	ss107914547	18306321	66.8478
Gm07	SNP	BARC-907715-01049	ss107912845	19065248	67.2089
Gm07	SNP	BARC-032201-07331	ss107913707	24839873	69.8789
Gm07	SNP	BARC-055937-13873	ss107925075	34320717	69.8789
Gm07	SSR	-	Satt210	40919537	103.643
Gm07	SSR	-	Satt308	42822283	121.383
Gm08	SNP	BARC-028853-06030	ss107912588	2869109	0
Gm08	SNP	BARC-021463-04108	ss107916882	NA	0
Gm08	SNP	BARC-031701-07215	ss107913692	3060343	0.3086
Gm08	SNP	BARC-044051-08595	ss107920461	3179314	0.6154
Gm08	SNP	BARC-042199-08209	ss107920135	3311900	0.9222
Gm08	SNP	BARC-065591-19578	ss107930668	3537934	1.5367
Gm08	SNP	BARC-045199-08906	ss107920715	5172727	8.2458
Gm08	SNP	BARC-059853-16139	ss107927408	9399858	39.798
Gm08	SNP	BARC-065571-19573	ss107930663	9864170	40.8304
Gm08	SNP	BARC-038631-07266	ss107919395	10215938	43.8221
Gm08	SNP	BARC-027614-06619	ss107918057	11486239	48.3977
Gm08	SNP	BARC-044869-08827	ss107920652	11840350	48.3977
Gm08	SNP	BARC-041561-08032	ss107912656	12376551	50.003
Gm08	SNP	BARC-014665-01618	ss107914952	12388957	50.003
Gm08	SNP	BARC-055265-13154	ss107924367	13934839	57.976
Gm08	SNP	BARC-038455-10089	ss107919298	NA	62.1935
Gm08	SNP	BARC-035349-07163	ss107913733	15177070	65.562
Gm08	SNP	BARC-042491-08277	ss107920189	16558382	72.6988
Gm08	SNP	BARC-022387-04319	ss107913364	16773792	73.3145
Gm08	SNP	BARC-054143-12351	ss107923889	17880935	79.8924
Gm08	SNP	BARC-021577-04150	ss107913321	18078487	80.8367
Gm08	SNP	BARC-043057-08511	ss107912674	18252799	80.8367
Gm08	SNP	BARC-032319-08947	ss107919001	NA	80.8367
Gm08	SNP	BARC-059821-16111	ss107927380	18374131	82.7051
Gm08	SNP	BARC-063283-18296	ss107929468	19564364	85.6308
Gm08	SNP	BARC-065759-19720	ss107930810	22414056	91.6259
Gm08	SNP	BARC-051883-11286	ss107922986	24774274	95.3191
Gm08	SNP	BARC-051847-11270	ss107922970	36466450	95.9028
Gm08	SNP	BARC-042715-08379	ss107920278	44893888	138.111
Gm08	SNP	BARC-050441-09630	ss107922301	47016986	153.153
Gm09	SNP	BARC-060299-16598	ss107927867	2045919	0
Gm09	SNP	BARC-028040-06720	ss107918132	NA	16.1656
Gm09	SNP	BARC-039391-07312	ss107913779	4266665	18.4545
Gm09	SNP	BARC-048623-10678	ss107921583	8856894	32.9781
Gm09	SNP	BARC-051647-11184	ss107922884	8924825	32.9781
Gm09	SNP	BARC-061977-17602	ss107928776	13082245	34.3064
Gm09	SNP	BARC-023509-05422	ss107917237	17428413	34.3064
Gm09	SNP	BARC-042823-08429	ss107913900	19422282	34.3064
Gm09	SNP	BARC-055529-13356	ss107924569	20510115	34.9614
Gm09	SNP	BARC-029275-06136	ss107913567	22066122	36.4706
Gm09	SNP	BARC-056323-14257	ss107925455	22251525	35.5601
Gm09	SNP	BARC-050815-09887	ss107912828	33502306	39.7012
Gm09	SSR	-	Sat_044	36759445	44.0773
Gm09	SNP	BARC-061897-17586	ss107928760	37412889	44.7648
Gm09	SNP	BARC-042339-08245	ss107920162	37756566	45.8267
Gm09	SNP	BARC-010353-00615	ss107914058	38869688	45.8267
Gm09	SNP	BARC-014929-01925	ss107915014	41742613	82.7941
Gm09	SNP	BARC-060805-16910	ss107928179	42293346	78.6726
Gm09	SNP	BARC-044609-08737	ss107920577	NA	82.7941
Gm09	SNP	BARC-030181-06822	ss107913625	45151699	100.055
Gm09	SNP	BARC-053193-11760	ss107923460	45368831	102.899
Gm09	SNP	BARC-051035-10955	ss107922655	45701046	104.256
Gm09	SNP	BARC-048619-10676	ss107921581	46319233	106.691
Gm09	SNP	BARC-052125-11359	ss107923059	46364145	107.01
Gm09	SNP	BARC-052697-11567	ss107923267	47945539	117.918
Gm09	SNP	BARC-062731-18022	ss107929193	48251702	119.67
Gm09	SNP	BARC-042559-08304	ss107920212	48520011	119.67
Gm09	SNP	BARC-015535-01992	ss107913042	48662337	120.553
Gm09	SNP	BARC-059411-15797	ss107927066	48754532	121.086
Gm09	SNP	BARC-051771-11237	ss107922937	48949308	121.409
Gm09	SNP	BARC-051769-11236	ss107922936	49071874	122.054
Gm10	SNP	BARC-055465-13303	ss107924516	829058	0
Gm10	SNP	BARC-065679-19649	ss107930739	1039883	0
Gm10	SNP	BARC-064613-18745	ss107929961	1022120	0
Gm10	SNP	BARC-046624-12675	ss107920943	1221212	1.9527
Gm10	SNP	BARC-048925-10757	ss107921662	2453116	19.265
Gm10	SNP	BARC-017045-02182	ss107913117	6458947	50.7451
Gm10	SNP	BARC-065789-19751	ss107930841	NA	29.9907
Gm10	SNP	BARC-035255-07160	ss107919114	NA	45.7099
Gm10	SNP	BARC-010977-00811	ss107914299	29447537	59.4083
Gm10	SSR	-	Satt478	39108281	89.83
Gm10	SNP	BARC-058227-15165	ss107926354	39227420	90.7628
Gm10	SSR	BARC-065805-19758	ss107930848	40606774	101.203
Gm10	SNP	-	Satt123	40832257	102.553
Gm10	SNP	BARC-043247-08565	ss107920438	44392281	123.231
Gm10	SNP	BARC-050013-09288	ss107912744	44718071	124.184
Gm10	SNP	BARC-065663-19627	ss107930717	44990108	125.126
Gm10	SNP	BARC-015925-02017	ss107915265	45331446	127.154
Gm10	SNP	BARC-041383-07976	ss107913852	46257028	133.844
Gm10	SNP	BARC-028651-05984	ss107913536	46492285	134.158
Gm10	SNP	BARC-048777-10716	ss107921621	49909619	152.84
Gm10	SNP	BARC-015167-02733	ss107912519	50006063	152.975
Gm10	SNP	BARC-032467-08977	ss107919023	50671052	151.417
Gm11	SNP	BARC-014611-01591	ss107912515	4260934	0
Gm11	SNP	BARC-054021-12241	ss107923783	5114670	5.8487
Gm11	SSR	-	Satt509	6216988	11.3529
Gm11	SNP	BARC-040851-07854	ss107919849	7629427	26.9692
Gm11	SSR	-	Satt197	8898878	34.1654
Gm11	SNP	BARC-032817-09052	ss107919087	10350509	51.2941
Gm11	SNP	BARC-050205-09457	ss107922154	11719502	78.2668
Gm11	SNP	BARC-042843-08437	ss107912672	15446697	81.5054
Gm11	SNP	BARC-059773-16088	ss107927357	18935558	83.0627
Gm11	SNP	BARC-059851-16137	ss107927406	24571364	59.7705
Gm11	SNP	BARC-050069-09363	ss107912753	24651665	59.7705
Gm11	SNP	BARC-040309-07711	ss107913812	25085355	60.3881
Gm11	SNP	BARC-035379-07181	ss107919127	31958920	99.154
Gm11	SNP	BARC-055333-13216	ss107924429	33595995	130.286
Gm11	SNP	BARC-021459-04106	ss107913311	33630579	129.974
Gm11	SNP	BARC-900336-00920	ss107930981	33765077	129.334
Gm11	SNP	BARC-010169-00539	ss107913990	34109520	123.655
Gm11	SNP	BARC-054037-12260	ss107923799	34310337	120.641
Gm11	SNP	BARC-044669-08757	ss107920592	34413742	122.046
Gm11	SNP	BARC-037219-06745	ss107919173	34641388	121.663
Gm12	SNP	BARC-052481-11480	ss107923180	2151310	0
Gm12	SNP	BARC-016187-02305	ss107915316	2882118	4.9849
Gm12	SSR	-	Satt568	4520131	16.8113
Gm12	SNP	BARC-055731-13669	ss107924882	4886045	22.0615
Gm12	SNP	BARC-021659-04168	ss107913327	6179600	31.7434
Gm12	SNP	BARC-055349-13226	ss107924439	6653096	35.2306
Gm12	SNP	BARC-019775-04370	ss107913253	7533328	39.3031
Gm12	SNP	BARC-050429-09617	ss107912786	9768072	49.0702
Gm12	SNP	BARC-050237-09522	ss107912769	11167120	53.7085
Gm12	SNP	BARC-061985-17608	ss107928782	14656455	60.2949
Gm12	SNP	BARC-018973-03046	ss107913237	14889005	60.6075
Gm12	SNP	BARC-055907-13843	ss107925048	16640628	62.9573
Gm12	SNP	BARC-065597-19579	ss107930669	17662053	63.9262
Gm12	SNP	BARC-056033-13997	ss107925200	NA	59.9827
Gm12	SNP	BARC-018895-03034	ss107913230	33110525	71.7727
Gm12	SNP	BARC-049209-10821	ss107921722	35692712	91.7189
Gm12	SNP	BARC-010415-00629	ss107914072	36353988	99.2405
Gm12	SNP	BARC-032647-09003	ss107913717	36530315	99.8575
Gm12	SNP	BARC-039237-07479	ss107913770	38180473	110.748
Gm13	SNP	BARC-060261-16509	ss107927778	892590	48.5295
Gm13	SNP	BARC-059591-15929	ss107927198	953683	48.5295
Gm13	SSR	-	Satt146	1357480	48.8588
Gm13	SNP	BARC-062009-17616	ss107928790	7476143	48.5295
Gm13	SNP	BARC-050437-09628	ss107912788	10809770	48.1951
Gm13	SNP	BARC-023293-05321	ss107917146	11180254	47.5215
Gm13	SNP	BARC-019977-03735	ss107916503	11865115	47.1871
Gm13	SNP	BARC-061813-17543	ss107928711	12532079	47.5215
Gm13	SNP	BARC-024663-05516	ss107917514	13235022	47.5215
Gm13	SNP	BARC-016943-02391	ss107913109	13331067	47.1871
Gm13	SNP	BARC-018551-02971	ss107913200	13331067	47.1871
Gm13	SNP	BARC-043173-08548	ss107913914	13595196	47.1871
Gm13	SNP	BARC-043267-08567	ss107913916	16788440	23.187
Gm13	SNP	BARC-041237-07944	ss107912652	16825744	23.187
Gm13	SNP	BARC-035375-07174	ss107913737	17313611	22.5646
Gm13	SNP	BARC-064051-18538	ss107929729	17670881	21.3148
Gm13	SNP	BARC-054285-12438	ss107923969	21818291	0
Gm13	SNP	BARC-017133-02214	ss107915606	28237928	107.758
Gm13	SNP	BARC-025897-05144	ss107913443	28336839	109.654
Gm13	SNP	BARC-064707-18784	ss107929998	28452218	109.654
Gm13	SNP	BARC-042681-08346	ss107920248	28509625	109.961
Gm13	SNP	BARC-038413-10074	ss107919284	28975791	111.855
Gm13	SNP	BARC-030899-06963	ss107918836	30510485	119.359
Gm13	SNP	BARC-060107-16382	ss107927651	30700380	119.034
Gm13	SNP	BARC-042515-08280	ss107912665	31355907	116.496
Gm13	SNP	BARC-063863-18477	ss107929664	31600634	116.463
Gm13	SNP	BARC-017917-02456	ss107915800	31661338	119.685
Gm13	SNP	BARC-013633-01184	ss107912922	31983897	117.651
Gm13	SNP	BARC-055499-13329	ss107924542	32684846	123.506
Gm13	SNP	BARC-039631-07532	ss107912633	NA	126.353
Gm13	SNP	BARC-030359-06859	ss107918763	33382911	126.968
Gm13	SNP	BARC-041649-08056	ss107920004	34492673	130.151
Gm13	SNP	BARC-024045-04714	ss107917362	34514531	130.809
Gm13	SNP	BARC-047893-10417	ss107921322	34803420	132.142
Gm13	SNP	BARC-025561-06521	ss107913416	37963961	150.737
Gm13	SNP	BARC-014657-01608	ss107912991	38165515	152.033
Gm13	SSR	-	Satt522	40131770	163.427
Gm13	SNP	BARC-025915-05157	ss107917941	41594288	167.111
Gm13	SNP	BARC-013325-00484	ss107914640	NA	171.178
Gm13	SSR	-	Sat_074	NA	194.258
Gm14	SNP	BARC-014285-01304	ss107912950	601388	0
Gm14	SNP	BARC-062271-17735	ss107928907	840700	0.6697
Gm14	SNP	BARC-028553-05949	ss107913527	1361424	3.5862
Gm14	SNP	BARC-060237-16491	ss107927760	1952116	6.0766
Gm14	SNP	BARC-046036-10200	ss107920745	2164045	7.7105
Gm14	SNP	BARC-028723-05998	ss107913540	2187299	7.9756
Gm14	SNP	BARC-051559-11161	ss107922861	2598423	12.4114
Gm14	SNP	BARC-065327-19348	ss107930438	2779110	13.6918
Gm14	SNP	BARC-049217-10824	ss107921725	2855539	13.6918
Gm14	SNP	BARC-021353-04044	ss107916822	4395242	21.7163
Gm14	SNP	BARC-031281-07037	ss107913675	5170723	25.1913
Gm14	SNP	BARC-015539-02002	ss107915148	5539877	27.5183
Gm14	SNP	BARC-055975-13947	ss107925149	6851339	40.7981
Gm14	SNP	BARC-059691-16004	ss107927267	6964018	40.7981
Gm14	SNP	BARC-055677-13598	ss107924811	9110441	66.0171
Gm14	SNP	BARC-014309-01312	ss107912954	9434565	66.6603
Gm14	SNP	BARC-057817-14938	ss107926137	10459846	67.6161
Gm14	SNP	BARC-054615-12115	ss107924114	10491720	67.6161
Gm14	SNP	BARC-065009-19043	ss107930135	12569325	67.6161
Gm14	SNP	BARC-061965-17599	ss107928773	13330903	67.6161
Gm14	SNP	BARC-055413-13266	ss107924479	34643101	76.6482
Gm14	SNP	BARC-061279-17151	ss107928451	37187404	76.6482
Gm14	SNP	BARC-062647-17964	ss107929138	42221455	77.7566
Gm14	SNP	BARC-052789-11619	ss107923319	43557562	82.0612
Gm14	SSR	-	Satt534	45041539	94.5442
Gm14	SNP	BARC-017933-02457	ss107913166	45416568	98.3819
Gm14	SSR	-	Satt560	NA	115.326
Gm15	SNP	BARC-031269-07029	ss107913674	220986	0
Gm15	SNP	BARC-018923-03037	ss107913233	1540857	11.8571
Gm15	SNP	BARC-025493-06513	ss107913414	2127717	10.3051
Gm15	SNP	BARC-030171-06819	ss107918734	NA	16.5404
Gm15	SNP	BARC-062899-18147	ss107929319	2893611	25.7353
Gm15	SNP	BARC-039687-07541	ss107919601	3308374	26.3867
Gm15	SNP	BARC-042349-08247	ss107920164	3985288	29.6679
Gm15	SNP	BARC-054257-12408	ss107923939	4433953	32.0758
Gm15	SNP	BARC-065965-17516	ss107930937	5215740	38.9774
Gm15	SNP	BARC-027786-06670	ss107918096	6844439	51.407
Gm15	SNP	BARC-027534-06602	ss107918043	7914545	55.1002
Gm15	SNP	BARC-027480-06591	ss107913472	8304621	57.3891
Gm15	SNP	BARC-025663-04988	ss107917848	9505141	66.8778
Gm15	SNP	BARC-018901-03270	ss107916149	9840775	65.6614
Gm15	SNP	BARC-028607-05972	ss107913532	11651285	83.9526
Gm15	SNP	BARC-030059-06795	ss107918717	20742844	111.468
Gm15	SNP	BARC-053201-11762	ss107923462	21247820	112.102
Gm15	SNP	BARC-056287-14214	ss107925412	23139819	112.406
Gm15	SNP	BARC-059221-15678	ss107926941	23597357	112.406
Gm15	SNP	BARC-064209-18584	ss107929774	24562205	112.406
Gm15	SNP	BARC-057969-15031	ss107926229	40602268	112.406
Gm15	SNP	BARC-044083-08609	ss107920473	44130593	114.634
Gm15	SNP	BARC-028221-05799	ss107913504	NA	115.564
Gm15	SNP	BARC-023181-03804	ss107912560	NA	120.107
Gm15	SNP	BARC-058789-15439	ss107926703	44674187	121.364
Gm15	SNP	BARC-062831-18095	ss107929267	48032779	117.368
Gm15	SNP	BARC-052379-11435	ss107923135	49575186	133.129
Gm15	SNP	BARC-013231-00451	ss107914616	49630747	134.096
Gm15	SNP	BARC-020425-04614	ss107913277	49657528	133.129
Gm15	SSR	-	Sat_376	51021715	149.681
Gm15	SNP	BARC-057281-14664	ss107925861	51379618	145.704
Gm16	SNP	BARC-028006-06717	ss107918129	1388584	0
Gm16	SNP	BARC-023739-03474	ss107917354	1557897	0
Gm16	SNP	BARC-022453-04332	ss107913369	2772246	10.3412
Gm16	SNP	BARC-041471-08009	ss107919964	NA	11.3768
Gm16	SNP	BARC-030595-06910	ss107918800	3064804	11.3768
Gm16	SNP	BARC-060265-16514	ss107927783	3342453	13.8117
Gm16	SNP	BARC-054099-12340	ss107923878	NA	14.479
Gm16	SNP	BARC-045157-08897	ss107920706	3921391	18.1622
Gm16	SNP	BARC-018889-03032	ss107916148	6621540	35.6034
Gm16	SNP	BARC-014745-01638	ss107912516	7026287	42.714
Gm16	SNP	BARC-028159-05778	ss107913499	7228568	39.5607
Gm16	SNP	BARC-059919-16214	ss107927483	7324539	46.9438
Gm16	SNP	BARC-062135-17666	ss107928839	22499038	57.9124
Gm16	SNP	BARC-059867-16171	ss107927440	21770196	57.6352
Gm16	SNP	BARC-022261-04297	ss107913357	25668764	57.9124
Gm16	SNP	BARC-059379-15786	ss107927055	26745906	58.2241
Gm16	SNP	BARC-043081-08519	ss107913908	31330604	87.2179
Gm16	SNP	BARC-059943-16234	ss107927503	31573573	87.8326
Gm16	SNP	BARC-043111-08534	ss107913910	31830028	90.0838
Gm16	SNP	BARC-060179-16450	ss107927719	31982483	92.3023
Gm16	SNP	BARC-051715-11216	ss107922916	35530668	113.93
Gm16	SNP	BARC-048135-10500	ss107921405	11768	129.154
Gm16	SNP	BARC-019215-03395	ss107916233	37401581	128.234
Gm16	SNP	BARC-030817-06946	ss107913656	37781421	130.475
Gm17	SSR	-	Sat_296	1168388	0
Gm17	SNP	BARC-014447-01366	ss107914902	4871824	21.9449
Gm17	SNP	BARC-030909-06973	ss107918844	4913578	21.9449
Gm17	SNP	BARC-058841-15463	ss107926727	7487007	38.4795
Gm17	SNP	BARC-035383-07190	ss107913739	8569233	51.6235
Gm17	SNP	BARC-024449-04894	ss107913401	8989580	53.6072
Gm17	SNP	BARC-057467-14765	ss107925962	11132228	70.3023
Gm17	SNP	BARC-013637-01186	ss107914703	11636153	73.7724
Gm17	SNP	BARC-013969-01290	ss107914785	12404257	76.4084
Gm17	SNP	BARC-047685-10379	ss107921284	13092608	80.3108
Gm17	SNP	BARC-062355-17757	ss107928929	24477833	93.748
Gm17	SNP	BARC-061777-18882	ss107928693	26913055	94.1446
Gm17	SNP	BARC-065239-19278	ss107930369	31583054	94.1446
Gm17	SNP	BARC-061049-17016	ss107928310	35707915	96.8327
Gm17	SSR	-	Satt301	36718722	97.4709
Gm17	SNP	BARC-019787-04375	ss107912542	37130270	97.7927
Gm17	SSR	-	Satt186	38763354	118.384
Gm17	SNP	BARC-049255-10878	ss107921779	39124193	122.119
Gm17	SNP	BARC-011591-00299	ss107914356	39431928	124.65
Gm17	SSR	-	Satt386	40470356	134.347
Gm17	SNP	BARC-039151-07458	ss107919494	41223428	140.674
Gm18	SNP	BARC-060195-16470	ss107927739	470351	0
Gm18	SNP	BARC-016837-02349	ss107915537	489472	0.329
Gm18	SNP	BARC-019351-03885	ss107912541	917310	4.044
Gm18	SNP	BARC-020839-03962	ss107916757	981868	4.044
Gm18	SNP	BARC-900558-00952	ss107931011	999319	4.044
Gm18	SNP	BARC-054083-12329	ss107923867	1051081	4.044
Gm18	SNP	BARC-055551-13421	ss107924634	1308798	4.044
Gm18	SNP	BARC-048801-10723	ss107921628	1749936	7.9015
Gm18	SNP	BARC-012289-01799	ss107914461	1958299	8.5518
Gm18	SNP	BARC-012295-01800	ss107914462	1971473	8.5518
Gm18	SNP	BARC-015067-02556	ss107915058	2155507	9.2168
Gm18	SNP	BARC-014395-01348	ss107914889	3474294	14.6886
Gm18	SNP	BARC-042201-08212	ss107913876	6853467	49.7098
Gm18	SNP	BARC-063581-18909	ss107929576	7251110	52.422
Gm18	SNP	BARC-052753-11606	ss107923306	9266258	54.4762
Gm18	SNP	BARC-042985-08484	ss107920369	9754741	56.1065
Gm18	SNP	BARC-051587-11167	ss107922867	9850176	55.2992
Gm18	SNP	BARC-057117-14589	ss107925785	12609991	60.7849
Gm18	SNP	BARC-051099-10991	ss107922691	12932124	60.7849
Gm18	SNP	BARC-050465-09647	ss107912792	13068919	60.7849
Gm18	SNP	BARC-047246-12893	ss107921158	15038262	62.0621
Gm18	SNP	BARC-047570-12985	ss107921249	15085282	62.0621
Gm18	SNP	BARC-047572-12990	ss107921253	15092272	62.0621
Gm18	SNP	BARC-047076-12834	ss107921100	15171504	62.0621
Gm18	SNP	BARC-046878-12780	ss107921048	17323638	64.371
Gm18	SNP	BARC-063705-18440	ss107929627	21440286	66.686
Gm18	SNP	BARC-047504-12947	ss107921212	22292277	67.0037
Gm18	SNP	BARC-047502-12946	ss107921211	22352915	67.0037
Gm18	SNP	BARC-047516-12955	ss107921220	22374276	67.0037
Gm18	SNP	BARC-057565-14836	ss107926033	24787519	67.0037
Gm18	SNP	BARC-014783-01660	ss107914987	38309148	67.0037
Gm18	SNP	BARC-015633-02774	ss107915182	48393881	86.0045
Gm18	SNP	BARC-013627-01181	ss107912921	49310566	82.8043
Gm18	SNP	BARC-019255-03845	ss107916251	49518305	89.3396
Gm18	SNP	BARC-040163-07672	ss107919708	50537057	93.1538
Gm18	SNP	BARC-024489-04936	ss107913405	50727159	95.907
Gm18	SNP	BARC-048761-10703	ss107921608	51814496	101.749
Gm18	SNP	BARC-016867-02359	ss107913107	52157617	103.084
Gm18	SNP	BARC-018441-03188	ss107913194	52157617	103.084
Gm18	SNP	BARC-042393-08251	ss107912664	52443633	106.742
Gm18	SNP	BARC-052045-11324	ss107923024	52802504	105.659
Gm18	SNP	BARC-054089-12331	ss107923869	53019336	110.285
Gm18	SNP	BARC-037195-06738	ss107912619	53162866	109.168
Gm18	SNP	BARC-032785-09037	ss107919073	53512060	113.208
Gm18	SNP	BARC-041331-07965	ss107919928	53527355	113.208
Gm18	SNP	BARC-031343-07057	ss107912608	54704358	125.993
Gm18	SNP	BARC-024251-04812	ss107917416	55200681	129.943
Gm18	SNP	BARC-020069-04425	ss107916531	55516218	130.46
Gm18	SNP	BARC-062677-18004	ss107929175	55715030	131.93
Gm18	SNP	BARC-062769-18043	ss107929216	56161047	134.466
Gm18	SNP	BARC-057845-14952	ss107926150	56542918	135.44
Gm18	SNP	BARC-039397-07314	ss107919550	56889971	138.855
Gm18	SNP	BARC-049989-09280	ss107922003	57293005	140.867
Gm19	SSR	-	Satt495	NA	0
Gm19	SSR	-	Sat_301	1803501	10.3095
Gm19	SSR	-	Satt523	7127430	25.1159
Gm19	SNP	BARC-041643-08051	ss107920000	12744826	27.1627
Gm19	SNP	BARC-059443-15806	ss107927075	34009838	30.4517
Gm19	SNP	BARC-062231-17720	ss107928893	34194886	29.3893
Gm19	SNP	BARC-061089-17037	ss107928331	34779799	32.7
Gm19	SNP	BARC-040695-07821	ss107912647	35111263	6
Gm19	SNP	BARC-041465-08003	ss107919958	35466606	34.6635
Gm19	SNP	BARC-064129-18562	ss107929753	35956213	36.6628
Gm19	SNP	BARC-020457-04632	ss107913281	36154603	36.6628
Gm19	SNP	BARC-016181-02303	ss107915314	38087635	49.1916
Gm19	SNP	BARC-028567-05954	ss107912586	39465261	60.9696
Gm19	SNP	BARC-007554-00101	ss4969682	39579279	60.9696
Gm19	SNP	BARC-059657-15973	ss107927236	40154846	59.06
Gm19	SNP	BARC-060587-16731	ss107928000	40205349	59.06
Gm19	SNP	BARC-044415-08701	ss107913933	41536524	76.4834
Gm19	SNP	BARC-047496-12943	ss107921208	43023466	83.0245
Gm19	SNP	BARC-044913-08839	ss107920660	43329322	83.0245
Gm19	SNP	BARC-035235-07156	ss107919111	44770496	84.6726
Gm19	SNP	BARC-024345-04854	ss107913393	44613839	91.4183
Gm19	SNP	BARC-026069-05243	ss107912574	44862405	94.6796
Gm19	SNP	BARC-016145-02292	ss107913069	45589306	87.2979
Gm19	SNP	BARC-064609-18739	ss107929955	47232960	112.8
Gm19	SNP	BARC-018175-02534	ss107915850	47843762	118.428
Gm19	SNP	BARC-055107-13809	ss107924237	47988748	118.428
Gm19	SNP	BARC-007569-00135	ss4969716	48229536	119.16
Gm19	SSR	-	Sat_245	50144770	132.285
Gm20	SNP	BARC-065047-19054	ss107930146	248424	0
Gm20	SNP	BARC-042281-08231	ss107920153	343016	1.583
Gm20	SSR	-	Satt270	35362576	53.3655
Gm20	SNP	BARC-029461-06196	ss107913577	35579112	55.9395
Gm20	SNP	BARC-029803-06418	ss107913604	36856000	64.8206
Gm20	SNP	BARC-020171-04491	ss107913269	37017297	64.8206
Gm20	SNP	BARC-038869-07364	ss107919422	37595955	70.3435
Gm20	SNP	BARC-039753-07565	ss107913791	39100197	75.744
Gm20	SSR	-	Satt292	40623814	87.2261
Gm20	SNP	BARC-042897-08454	ss107920342	42342508	92.003
Gm20	SNP	BARC-044361-08677	ss107913931	42426240	92.9521
Gm20	SNP	BARC-042685-08348	ss107920249	43097335	95.9552
Gm20	SNP	BARC-060361-16629	ss107927898	43512470	97.1902
Gm20	SNP	BARC-029301-06148	ss107913571	44710552	99.1566
Gm20	SNP	BARC-059937-16229	ss107927498	45134969	100.416
Gm20	SNP	BARC-058481-15299	ss107926487	45607560	104.447
Gm20	SNP	BARC-042229-08217	ss107920141	45816166	105.724
Gm20	SNP	BARC-064735-18787	ss107930001	46065781	108.724
Gm20	SNP	BARC-062771-18047	ss107929220	46556257	111.678
Gm20	SNP	BARC-048955-10759	ss107921664	NA	116.052
