# Supplementary material for: Identification of quantitative trait loci associated with canopy temperature in soybean
Source: Sci Rep. 2020 Oct 19;10:17604. doi: 10.1038/s41598-020-74614-8 (PMC7572360; doi:10.1038/s41598-020-74614-8)
Supplement: Supplementary file 2 — Supplementary Information 2 [file 41598_2020_74614_MOESM2_ESM.xlsx]

## Sheet: Sheet1
Identification of quantitative trait loci associated with canopy temperature in soybean
Sumandeep K. Bazzer, and Larry C. Purcell
All genes ID is according to Glycine max genome assembly 2.0 (Glyma.Wm82.a2; www.soybase.com)
Bold indicates the genes those have function related to transpiration, canopy temperature, and water transport
Locus	Glyma2.0 ID	Start position (bp)	End position (bp)	Gene Ontology Biological Process Descriptions
1 and 2	Glyma.02G013100	1180118	1183987	response to molecule of fungal origin
	Glyma.02G013200	1186979	1188260	N-terminal protein myristoylation
	Glyma.02G013300	1196204	1200877	carbohydrate metabolic process; response to arsenic-containing substance
	Glyma.02G013400	1213614	1217771	protein folding
	Glyma.02G013600	1233527	1238249	fatty acid beta-oxidation; photorespiration; proteolysis involved in cellular protein catabolic process; ubiquitin-dependent protein catabolic process
	Glyma.02G013700	1240534	1244260	lipid metabolic process
	Glyma.02G013800	1246969	1251772	ER-nucleus signaling pathway; pathogen-associated molecular pattern dependent induction by symbiont of host innate immune response; protein folding; response to endoplasmic reticulum stress; response to heat; response to high light intensity; response to hydrogen peroxide; systemic acquired resistance
	Glyma.02G013900	1261003	1265576	response to auxin stimulus; response to ethylene stimulus; response to sucrose stimulus; flavonoid biosynthetic process; positive regulation of transcription, DNA-dependent; regulation of transcription, DNA-dependent; response to UV-B;
	Glyma.02G014000	1271043	1276316	cell redox homeostasis; double fertilization forming a zygote and endosperm; embryo development ending in seed dormancy; embryo sac development; gluconeogenesis; glycerol ether metabolic process; glycolysis; pollen tube development; response to cadmium ion; response to endoplasmic reticulum stress; response to salt stress; systemic acquired resistance
	Glyma.02G014100	1276321	1280181	biological process
	Glyma.02G014200	1283257	1291016	pyrimidine nucleotide biosynthetic process; pyrimidine ribonucleotide metabolic process
	Glyma.02G014300	1291551	1292596	biological process
	Glyma.02G014400	1298232	1299442	biological process
	Glyma.02G014500	1299584	1300370	biological process
	Glyma.02G014700	1307375	1310930	biological process
	Glyma.02G014800	1311519	1314998	1-aminocyclopropane-1-carboxylate biosynthetic process; asparagine catabolic process; aspartate transamidation; biosynthetic process; glutamate catabolic process to oxaloacetate
	Glyma.02G015100	1326595	1327756	nucleosome assembly
	Glyma.02G015300	1356731	1359940	carbohydrate biosynthetic process
	Glyma.02G015500	1385007	1391937	microtubule-based movement
	Glyma.02G015600	1395956	1400025	root hair elongation; response to salt stress; Golgi organization; calcium ion transport; carbohydrate metabolic process; protein autophosphorylation; regulation of proton transport; response to blue light;
	Glyma.02G015700	1410710	1416101	response to oxidative stress; response to salt stress; tricarboxylic acid cycle; fumarate metabolic process; pollen tube development
	Glyma.02G015800	1423523	1432617	fumarate metabolic process; nitrate assimilation; response to salt stress; tricarboxylic acid cycle
	Glyma.02G015900	1434150	1436232	RNA methylation; chromatin silencing; histone H3-K9 methylation; nucleotide biosynthetic process; pyrimidine ribonucleotide biosynthetic process; ribosome biogenesis; translation
	Glyma.02G016000	1438753	1440664	RNA methylation; chromatin silencing; histone H3-K9 methylation; nucleotide biosynthetic process; pyrimidine ribonucleotide biosynthetic process; ribosome biogenesis; translation
	Glyma.02G016100	1443606	1445191	ethylene mediated signaling pathway; response to ethylene stimulus; response to jasmonic acid stimulus; heat acclimation; response to cytokinin stimulus; cell death; positive regulation of transcription, DNA-dependent; regulation of transcription, DNA-dependent; response to other organism
	Glyma.02G016200	1449400	1450666	root hair cell differentiation; biological process
	Glyma.02G016300	1460381	1463219	carbohydrate metabolic process
	Glyma.02G016400	1466563	1469437	carbohydrate metabolic process; cell wall macromolecule metabolic process; xylem development
	Glyma.02G016500	1478070	1483258	cell wall modification
	Glyma.02G016600	1487313	1490015	cell wall modification; proline transport; response to brassinosteroid stimulus; response to cold
	Glyma.02G016800	1491786	1492370	intracellular signal transduction; jasmonic acid mediated signaling pathway; salicylic acid mediated signaling pathway; negative regulation of defense response; protein targeting to membrane; regulation of hydrogen peroxide metabolic process; regulation of multi-organism process; regulation of plant-type hypersensitive response; respiratory burst involved in defense response; response to chitin; …
	Glyma.02G016900	1511143	1512107	biological process
	Glyma.02G017000	1515338	1516252	biological process
	Glyma.02G017100	1520743	1522550	cellular response to water deprivation; abscisic acid mediated signaling pathway; jasmonic acid mediated signaling pathway; salicylic acid mediated signaling pathway; cell communication; cellular response to phosphate starvation; defense response to fungus; embryo development; MAPK cascade; endoplasmic reticulum unfolded protein response; galactolipid biosynthetic process; negative regulation of …
	Glyma.02G017200	1527843	1532251	double-strand break repair; protein ADP-ribosylation; response to gamma radiation
	Glyma.02G017400	1540693	1549470	cortical microtubule organization; floral organ formation; growth; histone modification; microtubule cytoskeleton organization; microtubule nucleation; regulation of flower development
	Glyma.02G017500	1550874	1554518	DNA repair; carotenoid biosynthetic process; isopentenyl diphosphate biosynthetic process, mevalonate-independent pathway; maltose metabolic process; phosphatidylglycerol biosynthetic process; starch biosynthetic process
	Glyma.02G017800	1562291	1564481	RNA methylation; translation
	Glyma.02G018000	1574689	1578721	D-xylose metabolic process; dTDP-rhamnose biosynthetic process; nucleotide-sugar metabolic process
	Glyma.02G018300	1594923	1599108	biological process
	Glyma.02G018600	1604011	1606435	RNA modification; macromolecule modification
	Glyma.02G018700	1608638	1614322	carbohydrate metabolic process
	Glyma.02G018800	1617837	1622858	oxidation-reduction process; polyamine catabolic process
	Glyma.02G018900	1650188	1651591	response to light stimulus
	Glyma.02G019000	1658179	1660902	postreplication repair
	Glyma.02G019100	1682559	1685705	leaf morphogenesis; regulation of transcription, DNA-dependent; response to sucrose stimulus; cotyledon morphogenesis
	Glyma.02G019200	1692509	1693791	isopentenyl diphosphate biosynthetic process, mevalonate-independent pathway; pentose-phosphate shunt; photosystem II assembly
	Glyma.02G019300	1715837	1723736	guard cell differentiation; regulation of transcription, DNA-dependent
	Glyma.02G019400	1724231	1728189	response to heat; response to high light intensity; response to hydrogen peroxide; systemic acquired resistance; transmembrane transport; embryo sac development; endoplasmic reticulum unfolded protein response; pollen development; protein folding; response to endoplasmic reticulum stress;
	Glyma.02G019500	1738402	1741896	protein phosphorylation
	Glyma.02G019600	1764147	1765917	biological process; glucosinolate biosynthetic process
	Glyma.02G019700	1802348	1809500	biological process
	Glyma.02G019800	1812560	1816337	protein phosphorylation; transmembrane receptor protein tyrosine kinase signaling pathway
	Glyma.02G019900	1816417	1821235	DNA repair; defense response; negative regulation of telomere maintenance via telomerase
	Glyma.02G020000	1824031	1827387	leaf morphogenesis; cellular membrane fusion; endosomal transport; histone H2B ubiquitination; negative regulation of flower development; phosphatidylinositol biosynthetic process; postreplication repair; protein targeting; protein targeting to vacuole; ubiquitin-dependent protein catabolic process; vegetative to reproductive phase transition of meristem
	Glyma.02G020100	1831367	1833250	biological process
	Glyma.02G020200	1833300	1836754	biological process
	Glyma.02G020300	1838183	1846478	defense response; regulation of transcription, DNA-dependent
	Glyma.02G020400	1854656	1859613	DNA repair; defense response; negative regulation of telomere maintenance via telomerase
	Glyma.02G020500	1860484	1868181	carbohydrate metabolic process; circadian rhythm; starch catabolic process; starch metabolic process
	Glyma.02G020600	1871844	1875014	plant-type cell wall modification; plant-type cell wall organization
	Glyma.02G020800	1877331	1886195	regulation of transcription, DNA-dependent
	Glyma.02G020900	1889282	1892227	N-terminal protein myristoylation
	Glyma.02G021000	1893083	1894561	chromatin assembly or disassembly
	Glyma.02G021200	1895801	1897655	biological process
	Glyma.02G021400	1900379	1903175	N-terminal protein myristoylation
	Glyma.02G021500	1904420	1906855	N-terminal protein myristoylation
	Glyma.02G021600	1913244	1917663	biological process
	Glyma.02G021700	1919964	1924283	N-terminal protein myristoylation; protein phosphorylation
	Glyma.02G021800	1930733	1931125	protein folding; signal transduction
	Glyma.02G021900	1937016	1947691	biological process
	Glyma.02G022000	1955799	1959903	signal transduction; signal transduction by phosphorylation; phosphorelay signal transduction system; protein autophosphorylation; protein phosphorylation; regulation of proton transport; regulation of transcription, DNA-dependent;
	Glyma.02G022100	1960773	1962317	biological process
	Glyma.02G022200	1965488	1972103	abscisic acid transport; regulation of stomatal movement; response to nematode
	Glyma.02G022300	2020747	2023102	leaf morphogenesis; response to salt stress; chlorophyll catabolic process; nitrate transport; positive regulation of transcription, DNA-dependent; regulation of transcription, DNA-dependent; response to blue light; response to nitrate;
	Glyma.02G022400	2042233	2048808	biological process
	Glyma.02G022600	2058337	2062933	oligopeptide transport
	Glyma.02G022700	2069841	2074737	glucosinolate biosynthetic process; low affinity nitrate transport; nitrate transport; oligopeptide transport
	Glyma.02G022800	2084079	2090865	biological process; glucose catabolic process
	Glyma.02G023000	2094411	2095403	N-terminal protein myristoylation; cell redox homeostasis; glycerol ether metabolic process; nuclear division; nucleolus organization; sulfate assimilation
	Glyma.02G023100	2104620	2105638	N-terminal protein myristoylation; cell redox homeostasis; glycerol ether metabolic process; nuclear division; nucleolus organization; sulfate assimilation
	Glyma.02G023200	2107233	2109383	biological process; nuclear-transcribed mRNA catabolic process
	Glyma.02G023300	2110073	2110965	embryo development ending in seed dormancy
	Glyma.02G023400	2119432	2120808	N-terminal protein myristoylation; cell redox homeostasis; glycerol ether metabolic process; nuclear division; nucleolus organization; sulfate assimilation
	Glyma.02G023500	2120957	2123333	protein folding
	Glyma.02G023600	2126630	2127661	defense response; signal transduction
	Glyma.02G023700	2133538	2136726	defense response; signal transduction
	Glyma.02G023800	2138736	2141008	signal transduction
	Glyma.02G023900	2141632	2142916	defense response; signal transduction
	Glyma.02G024000	2144196	2146012	defense response; signal transduction
	Glyma.02G024100	2146116	2149904	biological process
	Glyma.02G024200	2152655	2160738	biological process; positive regulation of flavonoid biosynthetic process; protein targeting to membrane; regulation of plant-type hypersensitive response
	Glyma.02G024400	2171817	2174630	protein phosphorylation
	Glyma.02G024500	2175234	2181652	biological process
	Glyma.02G024600	2184460	2191266	PSII associated light-harvesting complex II catabolic process; pentose-phosphate shunt; response to cyclopentenone; toxin catabolic process
	Glyma.02G024700	2193722	2195594	PSII associated light-harvesting complex II catabolic process; pentose-phosphate shunt; response to cyclopentenone; toxin catabolic process
	Glyma.02G024800	2197188	2198561	lateral root development; negative regulation of response to water deprivation; proline transport; response to growth hormone stimulus; response to karrikin; response to salt stress; toxin catabolic process; amino acid transport; de-etiolation; glutathione metabolic process;
	Glyma.02G024900	2204062	2205751	biological process
	Glyma.02G025000	2208388	2213619	protein glycosylation
	Glyma.02G025200	2237854	2243130	N-terminal protein myristoylation
	Glyma.02G025300	2258503	2263083	biological process
	Glyma.02G025400	2276510	2280339	fatty acid catabolic process; jasmonic acid metabolic process; ovule development; petal development; petal morphogenesis; plant-type cell wall modification; pollen tube growth; regulation of transcription, DNA-dependent; response to jasmonic acid stimulus; seed dormancy process; stamen development
	Glyma.02G025500	2284831	2288354	fatty acid catabolic process; jasmonic acid metabolic process; ovule development; petal development; petal morphogenesis; plant-type cell wall modification; pollen tube growth; regulation of transcription, DNA-dependent; response to jasmonic acid stimulus; seed dormancy process; stamen development
	Glyma.02G025600	2290727	2293596	negative regulation of photomorphogenesis
	Glyma.02G025700	2310928	2312962	signal transduction
	Glyma.02G025900	2323369	2327457	N-terminal protein myristoylation; cellular protein localization; chloroplast avoidance movement; protein dephosphorylation
	Glyma.02G026100	2336092	2341551	embryo development ending in seed dormancy
	Glyma.02G026200	2338744	2341398	defense response; salicylic acid biosynthetic process; systemic acquired resistance
	Glyma.02G026300	2350461	2352857	response to abscisic acid stimulus; response to auxin stimulus; response to ethylene stimulus; response to gibberellin stimulus; response to jasmonic acid stimulus; response to karrikin; response to salicylic acid stimulus; response to salt stress; regulation of transcription, DNA-dependent; response to cadmium ion
	Glyma.02G026400	2358273	2363743	cytochrome b6f complex assembly; photosystem II assembly
	Glyma.02G026500	2366133	2367950	biological process
	Glyma.02G026700	2399619	2412530	anthocyanin accumulation in tissues in response to UV light; carpel development; regulation of transcription, DNA-dependent; vernalization response
	Glyma.02G026800	2420200	2425620	glycolysis; metabolic process; oxidation-reduction process; response to cadmium ion
	Glyma.02G026900	2442024	2444063	carbohydrate biosynthetic process
	Glyma.02G027000	2445405	2446914	biological process
	Glyma.02G027100	2447419	2452843	biological process
	Glyma.02G027200	2453228	2456512	RNA processing; actin nucleation; amino acid transport; cell tip growth; mitotic cell cycle; proline transport; respiratory burst involved in defense response; response to chitin; response to cyclopentenone; toxin catabolic process
	Glyma.02G027400	2467543	2469109	circadian rhythm; cytokinin mediated signaling pathway; phosphorelay signal transduction system; red light signaling pathway; regulation of circadian rhythm; regulation of transcription, DNA-dependent; response to cytokinin stimulus; response to red light
	Glyma.02G027500	2473895	2478484	biological process
	Glyma.02G027600	2480629	2485409	biological process
	Glyma.02G027700	2488407	2489367	metabolic process; proteolysis
	Glyma.02G027800	2497530	2499229	endoplasmic reticulum unfolded protein response; ethylene biosynthetic process; metabolic process; proteolysis; response to chitin
	Glyma.02G027900	2504435	2505389	metabolic process; proteolysis
	Glyma.02G028000	2511502	2512793	metabolic process; proteolysis
	Glyma.02G028100	2533352	2534883	metabolic process; proteolysis
	Glyma.02G028200	2556665	2558253	metabolic process; proteolysis
	Glyma.02G028300	2559454	2560276	metabolic process; proteolysis
	Glyma.02G028500	2587847	2589365	metabolic process; proteolysis
	Glyma.02G028600	2604249	2605917	metabolic process; proteolysis
	Glyma.02G028700	2604249	2616021	metabolic process; proteolysis
	Glyma.02G028800	2625277	2627188	metabolic process; proteolysis
	Glyma.02G028900	2631874	2633527	metabolic process; proteolysis
	Glyma.02G029000	2639567	2640046	regulation of transcription, DNA-dependent
	Glyma.02G029100	2648414	2648929	trichome differentiation; cellular response to iron ion starvation; cytokinin mediated signaling pathway; gibberellic acid mediated signaling pathway; iron ion transport; nitrate transport; regulation of transcription, DNA-dependent; response to nitrate;
	Glyma.02G029200	2660823	2662537	biological process
	Glyma.02G029300	2685692	2692641	chromatin silencing by small RNA; meiotic DNA double-strand break formation; meiotic chromosome segregation; reciprocal meiotic recombination; regulation of chromosome organization; sister chromatid cohesion
	Glyma.02G029400	2698045	2699137	regulation of transcription, DNA-dependent
	Glyma.02G029600	2718387	2723154	protein folding; response to abscisic acid stimulus
	Glyma.02G029800	2729332	2740269	embryo development ending in seed dormancy
	Glyma.02G029900	2757817	2760100	root hair elongation; tryptophan catabolic process; defense response by callose deposition in cell wall; defense response to bacterium; glucosinolate biosynthetic process; indoleacetic acid biosynthetic process; metabolic process;
	Glyma.02G030000	2767288	2772451	defense response; salicylic acid biosynthetic process; systemic acquired resistance
	Glyma.02G030100	2774487	2778418	chloroplast organization; protein targeting to chloroplast; rRNA processing; tRNA metabolic process; thylakoid membrane organization
	Glyma.02G030200	2795793	2799516	DNA endoreduplication; mitotic cell cycle; negative regulation of cyclin-dependent protein serine/threonine kinase activity; regulation of cell cycle; stomatal lineage progression
	Glyma.02G030500	2814387	2816194	biological process; innate immune response; response to bacterium
	Glyma.02G030700	2819404	2823496	defense response; salicylic acid biosynthetic process; systemic acquired resistance
	Glyma.02G030800	2831244	2833073	water transport; N-terminal protein myristoylation; response to fructose stimulus; response to salt stress;
	Glyma.02G030900	2850607	2853930	chromatin assembly or disassembly; fatty acid biosynthetic process; oxidation-reduction process; sphingoid biosynthetic process; sterol biosynthetic process
	Glyma.02G031000	2857959	2862991	transmembrane transport; transport
	Glyma.02G031100	2883520	2885667	nitrate transport; response to nitrate; xyloglucan metabolic process
	Glyma.02G031200	2890469	2892871	nitrate transport; response to nitrate; xyloglucan metabolic process
	Glyma.02G031300	2895770	2897915	nitrate transport; response to nitrate; xyloglucan metabolic process
	Glyma.02G031400	2899554	2901708	nitrate transport; response to nitrate; xyloglucan metabolic process
	Glyma.02G031500	2903333	2905920	nitrate transport; response to nitrate; xyloglucan metabolic process
	Glyma.02G031600	2907379	2909809	nitrate transport; response to nitrate; xyloglucan metabolic process
	Glyma.02G031700	2913162	2916063	nitrate transport; response to nitrate; xyloglucan metabolic process
	Glyma.02G031800	2920103	2922213	nitrate transport; response to nitrate; xyloglucan metabolic process
	Glyma.02G031900	2925589	2928186	nitrate transport; response to nitrate; xyloglucan metabolic process
	Glyma.02G032100	2929563	2942708	metabolic process
	Glyma.02G032200	2937372	2942616	cell wall biogenesis; cell wall macromolecule metabolic process; glucuronoxylan metabolic process; hydrogen peroxide biosynthetic process; protein desumoylation; protein phosphorylation; vegetative to reproductive phase transition of meristem; xylan biosynthetic process
	Glyma.02G032300	2949914	2951107	defense response; mRNA modification
	Glyma.02G032500	2971305	2974840	purine nucleobase transport
	Glyma.02G032600	2983295	2986815	biological process
	Glyma.02G032700	3023594	3026348	biological process
	Glyma.02G032800	3029017	3040197	cytoskeleton organization; gluconeogenesis; proteasomal protein catabolic process; tRNA aminoacylation; tRNA aminoacylation for protein translation; threonyl-tRNA aminoacylation
	Glyma.02G033000	3048191	3055046	defense response; signal transduction
	Glyma.02G033300	3070097	3082604	intracellular protein transport; protein transport; vesicle-mediated transport
	Glyma.02G033400	3085912	3089405	RNA splicing, via endonucleolytic cleavage and ligation; biological process; methionine biosynthetic process
	Glyma.02G033500	3098851	3104217	metabolic process; response to fructose stimulus; response to sucrose stimulus; trehalose biosynthetic process
	Glyma.02G033600	3112951	3120731	potassium ion transmembrane transport; potassium ion transport
	Glyma.02G033700	3132032	3134368	ER to Golgi vesicle-mediated transport; intra-Golgi vesicle-mediated transport; lipid transport; lithium ion transport; organ senescence; protein import into peroxisome matrix; response to lead ion
	Glyma.02G033900	3141921	3145097	spermidine biosynthetic process
	Glyma.02G034000	3157712	3162381	hydrogen peroxide biosynthetic process; metabolic process; oxidation-reduction process; protein desumoylation; vegetative to reproductive phase transition of meristem
	Glyma.02G034100	3165154	3167557	defense response; signal transduction
	Glyma.02G034200	3168260	3170814	protein ubiquitination; regulation of seed germination
	Glyma.02G034300	3173217	3179345	mRNA processing
	Glyma.02G034500	3193127	3195921	biological process; cell proliferation; cytokinesis by cell plate formation; microtubule cytoskeleton organization; petal formation; sepal formation
	Glyma.02G034600	3197832	3200718	biological process
	Glyma.02G034700	3210806	3213856	regulation of meristem growth; root hair elongation; root morphogenesis;; anther development; anthocyanin accumulation in tissues in response to UV light; auxin polar transport; biological process; cell tip growth; cell wall organization; growth; multidimensional cell growth; pattern specification process; plant-type cell wall biogenesis; plant-type cell wall organization; polysaccharide biosynth…
	Glyma.02G034800	3230555	3235326	biological process
	Glyma.02G034900	3237660	3241343	biological process
	Glyma.02G035000	3243971	3254600	jasmonic acid mediated signaling pathway; methylglyoxal catabolic process to D-lactate; negative regulation of defense response; photosynthesis, light reaction; protein targeting to membrane; regulation of hydrogen peroxide metabolic process; regulation of multi-organism process; regulation of plant-type hypersensitive response; response to chitin; response to cold; salicylic acid biosynthetic pr…
	Glyma.02G035100	3256570	3259139	ubiquitin-dependent protein catabolic process
	Glyma.02G035200	3264240	3265610	response to karrikin
	Glyma.02G035300	3271443	3277257	root hair cell differentiation; protein phosphorylation; regulation of unidimensional cell growth;
	Glyma.02G035400	3279571	3280583	biological process
	Glyma.02G035500	3283222	3290121	biological process
	Glyma.02G035600	3290607	3293855	N-terminal protein myristoylation; response to cadmium ion; small GTPase mediated signal transduction
	Glyma.02G035700	3297794	3303081	DNA methylation; defense response to fungus; gene silencing; histone H3-K9 methylation; methylation-dependent chromatin silencing
	Glyma.02G035800	3302269	3308306	biological process
	Glyma.02G035900	3318925	3320914	transcription, DNA-dependent
	Glyma.02G036000	3323224	3325261	cell wall pectin metabolic process; chromatin silencing; histone H3-K9 methylation; nucleotide biosynthetic process; plant-type cell wall cellulose metabolic process; protein ubiquitination involved in ubiquitin-dependent protein catabolic process; translation
	Glyma.02G036100	3327179	3333144	biological process
	Glyma.02G036200	3334180	3337009	determination of bilateral symmetry; double-strand break repair; embryo sac egg cell differentiation; floral organ formation; heterochromatin assembly; histone modification; meiotic DNA double-strand break formation; meiotic chromosome segregation; meristem initiation; mitotic recombination; polarity specification of adaxial/abaxial axis; positive regulation of cell cycle; reciprocal meiotic reco…
	Glyma.02G036300	3341760	3346084	Golgi vesicle transport; acetyl-CoA biosynthetic process; acetyl-CoA metabolic process; aging; anthocyanin accumulation in tissues in response to UV light; carotenoid biosynthetic process; cell tip growth; cell wall organization; cellulose biosynthetic process; chlorophyll biosynthetic process; cysteine biosynthetic process; fatty acid biosynthetic process; leaf development; multidimensional cell…
	Glyma.02G036400	3363316	3365152	biological process
	Glyma.02G036500	3384870	3390599	anther development; microtubule nucleation; protein phosphorylation; regulation of meristem growth
	Glyma.02G036700	3402302	3406659	biological process
	Glyma.02G036900	3431590	3441028	determination of bilateral symmetry; fatty acid catabolic process; meristem initiation; meristem maintenance; organ development; regulation of transcription, DNA-dependent
	Glyma.02G037000	3442722	3445947	phylloquinone biosynthetic process
	Glyma.02G037100	3446096	3451464	oligopeptide transport; protein autophosphorylation; protein folding; protein phosphorylation; response to endoplasmic reticulum stress; response to heat; response to high light intensity; response to hydrogen peroxide; response to ozone
	Glyma.02G037200	3453573	3457418	protein phosphorylation; regulation of defense response; systemic acquired resistance
	Glyma.02G037300	3462332	3465695	carbohydrate metabolic process
	Glyma.02G037400	3474914	3479839	biological process; cytokinin mediated signaling pathway; glucuronoxylan metabolic process; xylan biosynthetic process
	Glyma.02G037500	3494201	3498060	glycerol biosynthetic process
	Glyma.02G037600	3511549	3517106	primary root development; response to ethylene stimulus; root development; shade avoidance; shoot system development; sterol biosynthetic process; cotyledon development; cotyledon vascular tissue pattern formation; defense response to bacterium; embryo development ending in seed dormancy; flower development; gynoecium development; indoleacetic acid biosynthetic process; leaf development; maintena…
	Glyma.02G037700	3520357	3525357	intracellular protein transport; transport; vesicle-mediated transport
3	Glyma.03G029900	3326523	3329073	adventitious root development; aromatic amino acid family metabolic process; cellular amino acid biosynthetic process; cellular amino acid metabolic process; coenzyme biosynthetic process; defense response by callose deposition in cell wall; defense response to bacterium; glucosinolate biosynthetic process; glycine catabolic process; indole glucosinolate biosynthetic process; indoleacetic acid bi…
	Glyma.03G030100	3347700	3349465	oxidation-reduction process
	Glyma.03G030300	3356626	3363760	oxidation-reduction process
	Glyma.03G030400	3372331	3374781	adventitious root development; aromatic amino acid family metabolic process; cellular amino acid biosynthetic process; cellular amino acid metabolic process; coenzyme biosynthetic process; defense response by callose deposition in cell wall; defense response to bacterium; glucosinolate biosynthetic process; glycine catabolic process; indole glucosinolate biosynthetic process; indoleacetic acid bi…
	Glyma.03G030600	3427088	3429159	adventitious root development; aromatic amino acid family metabolic process; cellular amino acid biosynthetic process; cellular amino acid metabolic process; coenzyme biosynthetic process; defense response by callose deposition in cell wall; defense response to bacterium; glucosinolate biosynthetic process; glycine catabolic process; indole glucosinolate biosynthetic process; indoleacetic acid bi…
	Glyma.03G030700	3445890	3449822	RNA methylation; cellular protein metabolic process; cullin deneddylation; cytoskeleton organization; gluconeogenesis; histone lysine methylation; photomorphogenesis; proteasomal protein catabolic process; protein folding; pyrimidine ribonucleotide biosynthetic process; regulation of flower development
	Glyma.03G030800	3458451	3463303	adventitious root development; aromatic amino acid family metabolic process; cellular amino acid biosynthetic process; cellular amino acid metabolic process; coenzyme biosynthetic process; defense response by callose deposition in cell wall; defense response to bacterium; glucosinolate biosynthetic process; glycine catabolic process; indole glucosinolate biosynthetic process; indoleacetic acid bi…
	Glyma.03G030900	3462650	3465320	adventitious root development; aromatic amino acid family metabolic process; cellular amino acid biosynthetic process; cellular amino acid metabolic process; coenzyme biosynthetic process; defense response by callose deposition in cell wall; defense response to bacterium; glucosinolate biosynthetic process; glycine catabolic process; indole glucosinolate biosynthetic process; indoleacetic acid bi…
	Glyma.03G031000	3483334	3486055	adventitious root development; aromatic amino acid family metabolic process; cellular amino acid biosynthetic process; cellular amino acid metabolic process; coenzyme biosynthetic process; defense response by callose deposition in cell wall; defense response to bacterium; glucosinolate biosynthetic process; glycine catabolic process; indole glucosinolate biosynthetic process; indoleacetic acid bi…
	Glyma.03G031100	3486390	3486902	DNA-dependent transcription, elongation; generation of precursor metabolites and energy; photosynthesis; translation
	Glyma.03G031200	3503057	3504917	oxidation-reduction process
	Glyma.03G031300	3515990	3517595	adventitious root development; aromatic amino acid family metabolic process; cellular amino acid biosynthetic process; cellular amino acid metabolic process; coenzyme biosynthetic process; defense response by callose deposition in cell wall; defense response to bacterium; glucosinolate biosynthetic process; glycine catabolic process; indole glucosinolate biosynthetic process; indoleacetic acid bi…
	Glyma.03G031400	3522165	3527021	adventitious root development; aromatic amino acid family metabolic process; cellular amino acid biosynthetic process; cellular amino acid metabolic process; coenzyme biosynthetic process; defense response by callose deposition in cell wall; defense response to bacterium; glucosinolate biosynthetic process; glycine catabolic process; indole glucosinolate biosynthetic process; indoleacetic acid bi…
	Glyma.03G031500	3540316	3543579	DNA-dependent DNA replication; biological process
	Glyma.03G031600	3553412	3555394	lateral root development
	Glyma.03G031700	3567906	3572939	protein stabilization
	Glyma.03G031800	3602603	3605654	root hair cell tip growth; cell differentiation; cell division; circadian rhythm; maintenance of shoot apical meristem identity; regulation of transcription, DNA-dependent;
	Glyma.03G031900	3633548	3639547	DNA methylation; RNA interference; RNA splicing, via endonucleolytic cleavage and ligation; cell-cell signaling; chromatin silencing; covalent chromatin modification; determination of bilateral symmetry; flower morphogenesis; gene silencing by RNA; meristem initiation; meristem maintenance; methylation-dependent chromatin silencing; negative regulation of biological process; organ morphogenesis; …
	Glyma.03G032000	3649452	3653172	biological process
	Glyma.03G032100	3654201	3658578	endoplasmic reticulum unfolded protein response; para-aminobenzoic acid metabolic process; protein autophosphorylation; protein targeting
	Glyma.03G032400	3694048	3698244	cellular response to phosphate starvation; galactolipid biosynthetic process; negative regulation of transcription, DNA-dependent; phosphate ion transport; positive regulation of cellular response to phosphate starvation
	Glyma.03G032500	3716149	3718912	metabolic process
	Glyma.03G032600	3738632	3739843	metabolic process
	Glyma.03G032700	3740621	3743020	metabolic process
	Glyma.03G032800	3786702	3789334	metabolic process
	Glyma.03G032900	3811206	3826408	embryo development ending in seed dormancy
	Glyma.03G033100	3833718	3843653	jasmonic acid biosynthetic process; leaf morphogenesis; aromatic amino acid family metabolic process; cell differentiation; cell wall organization; cellular amino acid biosynthetic process; chlorophyll metabolic process; coenzyme biosynthetic process; fat-soluble vitamin biosynthetic process; glycine catabolic process; isopentenyl diphosphate biosynthetic process, mevalonate-independent pathway; …
	Glyma.03G033200	3845868	3850391	DNA recombination; DNA repair; nucleobase-containing compound metabolic process; response to DNA damage stimulus
	Glyma.03G033500	3865948	3867026	biological process
	Glyma.03G033600	3885839	3887777	regulation of transcription, DNA-dependent
	Glyma.03G033700	3902047	3905125	actin cytoskeleton organization; actin filament-based movement; pollen sperm cell differentiation; regulation of transcription, DNA-dependent
	Glyma.03G033800	3927353	3930165	plant-type cell wall loosening; plant-type cell wall modification involved in multidimensional cell growth; sexual reproduction; unidimensional cell growth
	Glyma.03G033900	3952740	3954416	regulation of cell cycle; regulation of cyclin-dependent protein serine/threonine kinase activity; stomatal lineage progression
	Glyma.03G034000	3971585	3975700	double fertilization forming a zygote and endosperm; regulation of transcription, DNA-dependent
	Glyma.03G034100	3985015	3987044	protein transport; response to endoplasmic reticulum stress; systemic acquired resistance
	Glyma.03G034200	3989072	3993561	root morphogenesis; anther development; asymmetric cell division; auxin polar transport; growth; pattern specification process; plant-type cell wall biogenesis; plant-type cell wall organization; polysaccharide catabolic process; protein phosphorylation; regulation of cell size; regulation of meristem growth; starch metabolic process; transmembrane receptor protein tyrosine kinase signaling pathw…
	Glyma.03G034400	4026212	4030630	defense response; salicylic acid biosynthetic process; systemic acquired resistance
	Glyma.03G034500	4039194	4057458	defense response; salicylic acid biosynthetic process; systemic acquired resistance
	Glyma.03G034700	4118024	4119274	biological process
	Glyma.03G034800	4122756	4127065	defense response; salicylic acid biosynthetic process; systemic acquired resistance
	Glyma.03G034900	4199154	4208647	defense response; salicylic acid biosynthetic process; systemic acquired resistance
	Glyma.03G035000	4220343	4221664	biological process
	Glyma.03G035100	4224574	4233050	biological process
	Glyma.03G035200	4265953	4274479	leaf development; cell division; cotyledon development; embryo development; embryonic pattern specification; gravitropism; positive regulation of seed germination; positive regulation of transcription, DNA-dependent; post-translational protein modification; primary shoot apical meristem specification; regulation of cell cycle process; regulation of cell differentiation; regulation of seed maturat…
	Glyma.03G035300	4274744	4278897	autophagy; protein phosphorylation
	Glyma.03G035500	4289118	4294184	biological process
	Glyma.03G035600	4295128	4296444	response to water deprivation; lipid transport
	Glyma.03G035700	4309159	4309326	response to water deprivation; hyperosmotic salinity response; lipid transport; response to abscisic acid stimulus; response to cold; response to salt stress;
	Glyma.03G035800	4317466	4321009	plant-type cell wall loosening; plant-type cell wall modification involved in multidimensional cell growth; plant-type cell wall organization; unidimensional cell growth
	Glyma.03G035900	4322884	4330292	jasmonic acid mediated signaling pathway; negative regulation of defense response; negative regulation of programmed cell death; plant-type hypersensitive response; protein targeting to membrane; regulation of hydrogen peroxide metabolic process; regulation of plant-type hypersensitive response; regulation of salicylic acid metabolic process; respiratory burst involved in defense response; respon…
	Glyma.03G036000	4335981	4341371	protein phosphorylation
	Glyma.03G036200	4360966	4367363	drug transmembrane transport; transmembrane transport
	Glyma.03G036300	4375530	4376517	biological process
	Glyma.03G036500	4402746	4408323	photoperiodism, flowering; protein phosphorylation
	Glyma.03G036600	4432910	4435002	N-terminal protein myristoylation; negative regulation of transcription, DNA-dependent; organ development; regulation of unidimensional cell growth
	Glyma.03G036700	4440551	4443406	protein ubiquitination; response to chitin
	Glyma.03G036800	4472672	4477787	DNA-dependent transcription, initiation; regulation of transcription, DNA-dependent; transcription initiation from RNA polymerase II promoter
	Glyma.03G036900	4497651	4498973	protein phosphorylation; signal transduction
	Glyma.03G037000	4515956	4520577	defense response; salicylic acid biosynthetic process; systemic acquired resistance
	Glyma.03G037100	4541759	4546288	defense response
	Glyma.03G037200	4558538	4560610	abscisic acid mediated signaling pathway; negative regulation of abscisic acid mediated signaling pathway; protein phosphorylation; signal transduction
	Glyma.03G037300	4566741	4573890	defense response; salicylic acid biosynthetic process; systemic acquired resistance
	Glyma.03G037400	4593854	4598176	defense response; salicylic acid biosynthetic process; systemic acquired resistance
	Glyma.03G037500	4607433	4610485	RNA processing; cullin deneddylation; determination of bilateral symmetry; histone methylation; meristem initiation; mitotic cell cycle; photomorphogenesis; polarity specification of adaxial/abaxial axis; positive regulation of transcription, DNA-dependent; protein deubiquitination; protein ubiquitination; regulation of meristem growth
	Glyma.03G037700	4641633	4647267	biosynthetic process; cellular amino acid metabolic process; pyrimidine ribonucleotide biosynthetic process; response to cadmium ion
	Glyma.03G037800	4656313	4658155	oxidation-reduction process; response to oxidative stress
	Glyma.03G037900	4661075	4663222	oxidation-reduction process; response to oxidative stress
	Glyma.03G038000	4686063	4686645	mitochondrial transport; transport
	Glyma.03G038100	4704295	4706682	oxidation-reduction process; response to oxidative stress
	Glyma.03G038200	4714568	4717786	oxidation-reduction process; response to oxidative stress
	Glyma.03G038300	4726589	4733609	oxidation-reduction process; response to oxidative stress
	Glyma.03G038400	4742089	4744331	biological process
	Glyma.03G038500	4751229	4753531	oxidation-reduction process; response to oxidative stress
	Glyma.03G038600	4770005	4772715	oxidation-reduction process; response to oxidative stress
	Glyma.03G038700	4780419	4782905	oxidation-reduction process; response to oxidative stress
	Glyma.03G038800	4790555	4795288	defense response; salicylic acid biosynthetic process; systemic acquired resistance
	Glyma.03G038900	4807180	4809600	protein phosphorylation; response to abscisic acid stimulus; signal transduction
	Glyma.03G039100	4828493	4831711	defense response; salicylic acid biosynthetic process; systemic acquired resistance
	Glyma.03G039200	4852112	4856672	defense response
	Glyma.03G039300	4890564	4894600	defense response; salicylic acid biosynthetic process; systemic acquired resistance
4	Glyma.10G016100	1448652	1453370	root hair elongation; Golgi organization; calcium ion transport; carbohydrate metabolic process; protein autophosphorylation; regulation of proton transport; response to blue light; response to salt stress;
	Glyma.10G016200	1458517	1465495	fumarate metabolic process; pollen tube development; response to oxidative stress; response to salt stress; tricarboxylic acid cycle
	Glyma.10G016300	1467332	1469442	RNA methylation; chromatin silencing; histone H3-K9 methylation; nucleotide biosynthetic process; pyrimidine ribonucleotide biosynthetic process; ribosome biogenesis; translation
	Glyma.10G016400	1471429	1474823	RNA methylation; chromatin silencing; histone H3-K9 methylation; nucleotide biosynthetic process; pyrimidine ribonucleotide biosynthetic process; ribosome biogenesis; translation
	Glyma.10G016500	1475606	1477360	cell death; ethylene mediated signaling pathway; heat acclimation; positive regulation of transcription, DNA-dependent; regulation of transcription, DNA-dependent; response to cytokinin stimulus; response to ethylene stimulus; response to jasmonic acid stimulus; response to other organism
	Glyma.10G016600	1481938	1483248	root hair cell differentiation; biological process
	Glyma.10G016700	1485141	1486020	root hair cell differentiation; biological process
	Glyma.10G016900	1490555	1493810	carbohydrate metabolic process
	Glyma.10G017000	1495686	1498544	carbohydrate metabolic process; cell wall macromolecule metabolic process; xylem development
	Glyma.10G017100	1506598	1510896	cell wall modification
	Glyma.10G017200	1516848	1519869	cell wall modification; proline transport; response to brassinosteroid stimulus; response to cold
	Glyma.10G017400	1527310	1528631	biological process
	Glyma.10G017500	1531465	1532660	biological process
	Glyma.10G017600	1537927	1539335	embryo development
	Glyma.10G017700	1546393	1552506	double-strand break repair; protein ADP-ribosylation; response to gamma radiation
	Glyma.10G017800	1562191	1572163	cortical microtubule organization; floral organ formation; growth; histone modification; microtubule cytoskeleton organization; microtubule nucleation; regulation of flower development
	Glyma.10G017900	1573257	1576241	DNA repair; carotenoid biosynthetic process; isopentenyl diphosphate biosynthetic process, mevalonate-independent pathway; maltose metabolic process; phosphatidylglycerol biosynthetic process; starch biosynthetic process
	Glyma.10G018000	1576349	1582214	cation transport; iron ion transport; magnesium ion transport; sodium ion transmembrane transport; transmembrane transport; zinc ion transport
	Glyma.10G018100	1584492	1586198	biological process
	Glyma.10G018200	1591070	1593170	RNA methylation; translation
	Glyma.10G018300	1593186	1596404	protein transport
	Glyma.10G018400	1594859	1602359	D-xylose metabolic process; dTDP-rhamnose biosynthetic process; nucleotide-sugar metabolic process
	Glyma.10G018600	1616856	1619831	biological process
	Glyma.10G018700	1622249	1625595	response to molecule of fungal origin
	Glyma.10G018800	1627550	1631309	regulation of salicylic acid metabolic process; response to benzoic acid stimulus; response to nitrate; response to salicylic acid stimulus; salicylic acid biosynthetic process; systemic acquired resistance; cellular response to phosphate starvation; defense response to bacterium; phosphate ion transport; plant-type hypersensitive response;
	Glyma.10G018900	1632297	1633515	biological process
	Glyma.10G019000	1633934	1642898	response to water deprivation; stomatal movement; systemic acquired resistance; transmembrane transport; transport; response to wounding; drug transmembrane transport; response to endoplasmic reticulum stress; response to nematode;
	Glyma.10G019100	1652905	1655407	embryo development ending in seed dormancy
	Glyma.10G019200	1656738	1663920	ATP catabolic process; DNA-dependent DNA replication; DNA methylation; DNA recombination; cell-cell signaling; cell division; chromatin modification; cotyledon development; cytokinin biosynthetic process; double-strand break repair via homologous recombination; embryo development ending in seed dormancy; embryo sac egg cell differentiation; embryonic pattern specification; fruit development; gene…
	Glyma.10G019300	1665415	1677518	gravitropism; protein N-linked glycosylation
	Glyma.10G019400	1681918	1697471	gravitropism; protein N-linked glycosylation
	Glyma.10G019500	1698427	1698922	response to water deprivation; response to abscisic acid stimulus; response to chitin; response to mechanical stimulus; ethylene biosynthetic process; ethylene mediated signaling pathway; intracellular signal transduction; protein autoubiquitination; respiratory burst involved in defense response; response to wounding
	Glyma.10G019600	1705913	1707511	cellular heat acclimation; response to heat; seed development
	Glyma.10G019700	1712461	1716787	response to auxin stimulus
	Glyma.10G019900	1736235	1737575	toxin catabolic process
	Glyma.10G020000	1741189	1744154	potassium ion transmembrane transport; potassium ion transport
	Glyma.10G020100	1750132	1750917	regulation of transcription, DNA-dependent
	Glyma.10G020200	1761176	1763854	innate immune response; regulation of transcription, DNA-dependent; response to bacterium
	Glyma.10G020300	1767246	1779253	cation transport; transmembrane transport
	Glyma.10G020400	1770714	1774111	biological process
	Glyma.10G020600	1782653	1786135	biological process
	Glyma.10G020700	1788367	1792863	biological process
	Glyma.10G020800	1799752	1804855	pollen tube growth; response to light stimulus
	Glyma.10G020900	1808789	1810391	anther development; cell redox homeostasis
	Glyma.10G021000	1815784	1816071	anther development; cell redox homeostasis
	Glyma.10G021100	1822877	1823688	anther development; cell redox homeostasis
	Glyma.10G021200	1834055	1834886	cell redox homeostasis
	Glyma.10G021300	1844856	1845641	anther development; cell redox homeostasis
	Glyma.10G021400	1857313	1860298	coumarin biosynthetic process; positive regulation of flavonoid biosynthetic process; regulation of transcription, DNA-dependent; response to wounding
	Glyma.10G021500	1868221	1871561	lateral root formation; stomatal complex morphogenesis; auxin mediated signaling pathway; pollen maturation; regulation of circadian rhythm; response to auxin stimulus; response to molecule of bacterial origin; signal transduction; stamen development; cellular response to phosphate starvation; ubiquitin-dependent protein catabolic process
	Glyma.10G021600	1896159	1899256	biological process
	Glyma.10G021700	1899356	1900976	response to karrikin
	Glyma.10G021800	1902445	1911998	chloroplast organization; isopentenyl diphosphate biosynthetic process, mevalonate-independent pathway; photosystem II repair; protein catabolic process; proteolysis; regulation of meristem growth
	Glyma.10G022000	1919552	1926140	histone methylation; negative regulation of flower development; regulation of endosperm development; regulation of gene expression by genetic imprinting; reproduction; response to cold; vernalization response
	Glyma.10G022100	1926771	1927461	transport
	Glyma.10G022200	1930320	1935651	mRNA splicing, via spliceosome; plant-type hypersensitive response; positive regulation of salicylic acid mediated signaling pathway
	Glyma.10G022400	1943085	1946378	cell proliferation; cytokinesis by cell plate formation; microtubule cytoskeleton organization; signal transduction
	Glyma.10G022500	1953439	1955366	brassinosteroid biosynthetic process; cellular response to iron ion starvation; hyperosmotic salinity response; iron ion transport; nitrate transport; oxidation-reduction process; response to cold; response to desiccation; response to nitrate; response to oxidative stress; trichoblast differentiation
	Glyma.10G022600	1957124	1963710	embryo sac development; embryo sac egg cell differentiation; karyogamy; megagametogenesis; rRNA processing
	Glyma.10G022900	1996701	1999491	abscisic acid mediated signaling pathway; response to water deprivation; response to abscisic acid stimulus; response to auxin stimulus; salicylic acid mediated signaling pathway; response to ethylene stimulus; response to gibberellin stimulus; response to jasmonic acid stimulus; salicylic acid mediated signaling pathway; cell communication; cell death; defense response to fungus; endoplasmic ret…
	Glyma.10G023000	2002781	2009049	biological process
	Glyma.10G023100	2011478	2012683	signal transduction
	Glyma.10G023200	2018122	2021709	salicylic acid mediated signaling pathway; cytokinin mediated signaling pathway; jasmonic acid mediated signaling pathway; systemic acquired resistance, salicylic acid mediated signaling pathway; MAPK cascade; negative regulation of defense response; negative regulation of programmed cell death; phosphorelay signal transduction system; protein targeting to membrane; regulation of anthocyanin meta…
	Glyma.10G023300	2025192	2029247	protein phosphorylation
	Glyma.10G023400	2035663	2038899	protein phosphorylation
	Glyma.10G023600	2057231	2059841	biological process
	Glyma.10G023700	2060716	2085426	biological process
	Glyma.10G023800	2087034	2088785	biological process
	Glyma.10G023900	2089241	2094838	oxidation-reduction process; response to karrikin
	Glyma.10G024100	2116876	2123081	chloroplast organization; protein import into chloroplast stroma
	Glyma.10G024200	2124405	2132329	biological process
	Glyma.10G024300	2136054	2140441	cellular response to water deprivation; response to osmotic stress; cellular response to salt stress; nuclear-transcribed mRNA catabolic process;
	Glyma.10G024400	2141157	2146519	leaf morphogenesis; carotenoid biosynthetic process; cellular response to light stimulus; chloroplast mRNA processing; chloroplast organization;
	Glyma.10G024500	2150349	2163720	biological process
	Glyma.10G024600	2165006	2168327	abscisic acid biosynthetic process; oxidation-reduction process; plant-type cell wall modification; pollen tube growth; response to oxidative stress; toxin catabolic process; N-terminal protein myristoylation
	Glyma.10G024900	2171648	2172323	shoot system development
	Glyma.10G025000	2174824	2179811	autophagy; biological process
	Glyma.10G025300	2189157	2190507	cytokinin biosynthetic process; reciprocal meiotic recombination; tRNA processing
	Glyma.10G025400	2204704	2208295	biological process
	Glyma.10G025500	2214664	2217350	biosynthetic process
	Glyma.10G025600	2221247	2222820	proteolysis; response to salt stress
	Glyma.10G025700	2225288	2227644	response to water deprivation; abscisic acid mediated signaling pathway; response to abscisic acid stimulus; response to chitin; response to ethylene stimulus; biological process; ethylene biosynthetic process; ethylene mediated signaling pathway; heat acclimation; hyperosmotic salinity response; intracellular signal transduction; respiratory burst involved in defense response;
	Glyma.10G025900	2235553	2238802	response to aluminum ion; stomatal movement
	Glyma.10G026000	2262144	2271914	trichome differentiation; anthocyanin-containing compound biosynthetic process; regulation of flavonoid biosynthetic process; regulation of proanthocyanidin biosynthetic process; response to UV-B; response to sucrose stimulus;
	Glyma.10G026100	2273002	2275829	biological process
	Glyma.10G026200	2280094	2291306	N-terminal protein myristoylation; cellular homeostasis; protein transport; response to abscisic acid stimulus; small GTPase mediated signal transduction
	Glyma.10G026300	2304789	2305631	regulation of meristem growth
	Glyma.10G026400	2314404	2321671	chloroplast relocation; embryo development ending in seed dormancy; iron-sulfur cluster assembly; ncRNA metabolic process; ovule development; photosynthesis; photosystem II assembly; positive regulation of transcription, DNA-dependent; rRNA processing; regulation of protein dephosphorylation; thiamine biosynthetic process; thylakoid membrane organization; transcription from plastid promoter; vege…
	Glyma.10G026600	2322211	2325067	cell differentiation; chlorophyll biosynthetic process; leaf morphogenesis; pentose-phosphate shunt; photosynthesis; photosynthesis, light reaction; photosystem II assembly; plastid organization; plastid translation; positive regulation of transcription, DNA-dependent; positive regulation of translation; rRNA processing; response to blue light; response to far red light; response to red light
	Glyma.10G026700	2325884	2328541	lateral root development; M phase specific microtubule process; chromatin silencing by small RNA; cytokinesis; cytokinesis by cell plate formation; histone H3-K9 methylation; mRNA export from nucleus; methylation-dependent chromatin silencing; nuclear division; nucleocytoplasmic transport; nucleolus organization; protein import into nucleus; toxin catabolic process
	Glyma.10G026800	2346215	2347905	lipid metabolic process; metabolic process; regulation of meristem growth
	Glyma.10G026900	2355449	2359930	aromatic amino acid family biosynthetic process; chloroplast organization; defense response to bacterium; defense response to fungus, incompatible interaction; dolichol biosynthetic process; embryo development; iron-sulfur cluster assembly; isopentenyl diphosphate biosynthetic process, mevalonate-independent pathway; pentose-phosphate shunt; plastid translation; thylakoid membrane organization; t…
	Glyma.10G027100	2381636	2384467	biological process
	Glyma.10G027200	2385554	2387075	biological process
	Glyma.10G027400	2395402	2398137	biological process
	Glyma.10G027500	2403942	2405109	negative regulation of transcription, DNA-dependent
	Glyma.10G027600	2414170	2416064	embryo development ending in seed dormancy
	Glyma.10G027700	2418434	2419526	biological process
	Glyma.10G027800	2425139	2427758	biological process
	Glyma.10G028000	2435527	2439429	biological process; fatty acid catabolic process
	Glyma.10G028100	2443152	2444739	cellular response to iron ion starvation; iron ion transport; lipid transport; nitrate transport; response to nitrate; transition metal ion transport
	Glyma.10G028200	2446441	2451423	lipid transport; megagametogenesis; transition metal ion transport
	Glyma.10G028300	2452488	2455732	biological process; lipid storage; response to freezing; seed germination
	Glyma.10G028400	2468536	2473694	inositol phosphate dephosphorylation; inositol trisphosphate metabolic process; phosphatidylinositol phosphorylation
	Glyma.10G028600	2487313	2489838	biological process
	Glyma.10G028700	2485817	2497071	leucine catabolic process; metabolic process; response to fructose stimulus; response to sucrose stimulus
	Glyma.10G028800	2505833	2514922	biological process; positive regulation of flavonoid biosynthetic process; protein targeting to membrane; regulation of plant-type hypersensitive response
	Glyma.10G028900	2515550	2526041	sulfate transport
	Glyma.10G029000	2539391	2545681	protein phosphorylation
	Glyma.10G029100	2546167	2547888	oxidation-reduction process; pollen development
	Glyma.10G029300	2554201	2558666	signal transduction
	Glyma.10G029400	2560235	2562772	biological process; protein folding; response to heat; response to high light intensity; response to hydrogen peroxide
	Glyma.10G029500	2566905	2571623	RNA splicing, via endonucleolytic cleavage and ligation; cell-cell signaling; cell wall modification; cellular amino acid biosynthetic process; determination of bilateral symmetry; meristem initiation; meristem maintenance; methionine biosynthetic process; production of miRNAs involved in gene silencing by miRNA; production of ta-siRNAs involved in RNA interference; regulation of ethylene biosynt…
	Glyma.10G029600	2575885	2578579	regulation of transcription, DNA-dependent; toxin catabolic process
	Glyma.10G029700	2587971	2592516	regulation of transcription, DNA-dependent
	Glyma.10G029800	2599478	2606973	biological process; regulation of transcription, DNA-dependent
	Glyma.10G030000	2617681	2636109	response to abscisic acid stimulus; signal transduction; trichome morphogenesis; multidimensional cell growth; vacuole organization
	Glyma.10G030100	2637176	2640488	biological process
	Glyma.10G030300	2640489	2641754	response to abscisic acid stimulus; signal transduction; trichome morphogenesis; multidimensional cell growth; vacuole organization
	Glyma.10G030500	2652398	2653558	biological process
	Glyma.10G030600	2658064	2661302	glucosinolate biosynthetic process; isopentenyl diphosphate biosynthetic process, mevalonate-independent pathway; metabolic process; phosphatidylglycerol biosynthetic process; plastoquinone biosynthetic process; vitamin E biosynthetic process
	Glyma.10G030700	2662465	2662893	ER to Golgi vesicle-mediated transport; MAPK cascade; abscisic acid mediated signaling pathway; amino acid import; ammonium transport; anion transport; basic amino acid transport; cell communication; cellular membrane fusion; cellular response to nitrogen starvation; defense response to bacterium; defense response to fungus; detection of biotic stimulus; detection of external stimulus; endoplasmi…
	Glyma.10G030800	2664333	2665643	abscisic acid mediated signaling pathway; jasmonic acid mediated signaling pathway; salicylic acid biosynthetic process; salicylic acid mediated signaling pathway; ER to Golgi vesicle-mediated transport; MAPK cascade; amino acid import; ammonium transport; anion transport; basic amino acid transport; cell communication; cellular membrane fusion; cellular response to nitrogen starvation; defense r…
	Glyma.10G030900	2668134	2673718	lateral root development; acropetal auxin transport; defense response to fungus, incompatible interaction; seed germination
	Glyma.10G031000	2691411	2694633	biological process
	Glyma.10G031100	2704921	2710721	secondary shoot formation; strigolactone biosynthetic process
	Glyma.10G031200	2714898	2716693	chromatin remodeling; defense response to bacterium; detection of temperature stimulus; flower development; regulation of DNA methylation; regulation of flower development; regulation of gene expression
	Glyma.10G031300	2726526	2727783	biological process
	Glyma.10G031400	2737231	2747801	immune response
	Glyma.10G031600	2754135	2759010	double fertilization forming a zygote and endosperm; regulation of defense response; regulation of transcription, DNA-dependent
	Glyma.10G031700	2761444	2764065	biological process
	Glyma.10G031800	2768241	2770339	cytokinin mediated signaling pathway; microtubule nucleation; regulation of transcription, DNA-dependent; regulation of translation; response to auxin stimulus; response to cyclopentenone
	Glyma.10G031900	2784976	2788133	root hair elongation; root morphogenesis; response to abscisic acid stimulus; response to auxin stimulus; anthocyanin accumulation in tissues in response to UV light; auxin polar transport; cell tip growth; cell wall organization; gravitropism; growth; multidimensional cell growth; pattern specification process; polysaccharide biosynthetic process; regulation of cell size; regulation of growth; r…
	Glyma.10G032000	2791868	2797166	DNA-dependent DNA replication; SCF-dependent proteasomal ubiquitin-dependent protein catabolic process; embryo development; generative cell mitosis; pollen development; seed development; ubiquitin-dependent protein catabolic process
	Glyma.10G032100	2807234	2812723	cell redox homeostasis; chloroplast organization; glutathione metabolic process; ovule development; oxidation-reduction process; protein targeting to mitochondrion; toxin catabolic process
	Glyma.10G032200	2813469	2815415	photosynthesis; photosystem II assembly; photosystem II stabilization; plastid organization; rRNA processing
	Glyma.10G032400	2816643	2821287	carbohydrate biosynthetic process
	Glyma.10G032500	2824499	2830479	response to water deprivation; protein autoubiquitination; protein ubiquitination
	Glyma.10G032600	2833248	2833802	vesicle-mediated transport
	Glyma.10G032700	2835112	2839092	gamma-aminobutyric acid transport
	Glyma.10G032800	2842291	2852708	SRP-dependent cotranslational protein targeting to membrane; negative regulation of translational elongation
	Glyma.10G032900	2870409	2873948	regulation of transcription, DNA-dependent
	Glyma.10G033000	2887404	2887688	biological process
	Glyma.10G033100	2890101	2898144	nucleosome assembly
	Glyma.10G033600	2906459	2908804	borate transmembrane transport; purine nucleobase transport; transport
	Glyma.10G033900	2919412	2925687	positive regulation of flower development
	Glyma.10G034000	2926746	2932195	D-ribose catabolic process
	Glyma.10G034200	2941654	2945203	biological process; cellular process involved in reproduction; plant-type cell wall modification; pollen tube development; pollen tube growth
	Glyma.10G034300	2948272	2950521	regulation of transcription, DNA-dependent
	Glyma.10G034400	2981775	3003608	Golgi localization; actin cytoskeleton organization; actin filament-based movement; mitochondrion localization; peroxisome localization; pollen exine formation
	Glyma.10G034600	3008811	3010158	carpel development; flower development; formation of organ boundary; hormone-mediated signaling pathway; negative regulation of transcription, DNA-dependent; regulation of cell proliferation; regulation of cell size; specification of floral organ identity
	Glyma.10G034700	3017870	3019786	regulation of transcription, DNA-dependent
	Glyma.10G034800	3032154	3035186	ER to Golgi vesicle-mediated transport; cellular membrane fusion; vesicle-mediated transport
	Glyma.10G034900	3036333	3041422	N-terminal protein myristoylation
	Glyma.10G035000	3045331	3046792	lateral root formation
	Glyma.10G035100	3054298	3055807	lateral root formation; response to auxin stimulus; response to brassinosteroid stimulus; response to cyclopentenone
	Glyma.10G035200	3069708	3073972	lipid metabolic process
	Glyma.10G035300	3081944	3084883	protein folding; response to endoplasmic reticulum stress; response to heat; response to high light intensity; response to hydrogen peroxide; systemic acquired resistance
	Glyma.10G035500	3100608	3100712	regulation of transcription, DNA-dependent
	Glyma.10G035700	3122036	3125677	DNA-dependent DNA replication; DNA replication; DNA replication initiation; acetyl-CoA metabolic process; chloroplast organization; chromatin silencing; chromosome organization; gametophyte development; gene silencing; histone H3-K9 methylation; histone lysine methylation; histone phosphorylation; regulation of DNA replication; regulation of G2/M transition of mitotic cell cycle; regulation of ce…
	Glyma.10G035800	3130966	3138037	autophagy; defense response to fungus; fatty acid beta-oxidation; proteasomal ubiquitin-dependent protein catabolic process; proteasome core complex assembly; response to misfolded protein; toxin catabolic process
	Glyma.10G035900	3139729	3143545	biological process; protein folding; pyrimidine ribonucleotide biosynthetic process; response to endoplasmic reticulum stress; response to heat; response to high light intensity; response to hydrogen peroxide
	Glyma.10G036100	3150769	3153075	MAPK cascade; defense response to bacterium; defense response to fungus; detection of biotic stimulus; flavonoid biosynthetic process; innate immune response; jasmonic acid mediated signaling pathway; negative regulation of defense response; oxidation-reduction process; protein targeting to membrane; regulation of defense response; regulation of hydrogen peroxide metabolic process; regulation of …
	Glyma.10G036200	3159758	3160171	ethylene mediated signaling pathway; regulation of transcription, DNA-dependent; response to chitin
	Glyma.10G036300	3167324	3167845	defense response; ethylene mediated signaling pathway; jasmonic acid mediated signaling pathway; regulation of transcription, DNA-dependent
	Glyma.10G036600	3209898	3210802	ethylene mediated signaling pathway; regulation of transcription, DNA-dependent; response to chitin
	Glyma.10G036700	3219874	3221302	defense response; ethylene mediated signaling pathway; jasmonic acid mediated signaling pathway; regulation of transcription, DNA-dependent
	Glyma.10G036800	3233051	3236286	response to abscisic acid stimulus; transmembrane transport; oligopeptide transport; phosphate ion transport;
	Glyma.10G036900	3237576	3240513	biological process; photoperiodism, flowering
	Glyma.10G037000	3246634	3249553	response to ethylene stimulus; response to jasmonic acid stimulus; response to salicylic acid stimulus; regulation of transcription, DNA-dependent; response to auxin stimulus; response to salt stress
	Glyma.10G037100	3256351	3259176	response to abscisic acid stimulus; cellular response to abscisic acid stimulus; seed dormancy process; seed maturation
	Glyma.10G037200	3262665	3265706	cell wall pectin metabolic process; plant-type cell wall cellulose metabolic process; sterol biosynthetic process; transport
	Glyma.10G037300	3270545	3283318	RNA interference; RNA processing; chromosome segregation; determination of bilateral symmetry; glucuronoxylan metabolic process; gravitropism; meristem initiation; meristem maintenance; methylation-dependent chromatin silencing; mitotic cell cycle; organ morphogenesis; positive regulation of organelle organization; positive regulation of transcription, DNA-dependent; regulation of chromosome orga…
	Glyma.10G037400	3290448	3293777	response to abscisic acid stimulus; chloroplast mRNA processing; chloroplast rRNA processing; embryo development ending in seed dormancy; iron-sulfur cluster assembly; positive regulation of transcription, DNA-dependent; transcription from plastid promoter
	Glyma.10G037500	3301036	3306042	protein ubiquitination
	Glyma.10G037600	3320340	3322228	biological process; determination of bilateral symmetry; floral whorl development; flower morphogenesis; meristem initiation; pattern specification process; polarity specification of adaxial/abaxial axis; regulation of meristem growth
	Glyma.10G037700	3341593	3347333	multicellular organismal development; regulation of transcription, DNA-dependent
	Glyma.10G038000	3378472	3385913	cellulose biosynthetic process; protein N-linked glycosylation via asparagine; rRNA processing; response to cold
	Glyma.10G038100	3390925	3393716	Golgi vesicle transport; cell growth; cell morphogenesis; endocytosis; extracellular transport
	Glyma.10G038200	3394443	3395342	DNA repair; response to gamma radiation
	Glyma.10G038300	3395894	3397098	DNA repair; response to gamma radiation
	Glyma.10G038400	3400759	3409406	plant-type cell wall modification; protein phosphorylation
	Glyma.10G038500	3413962	3416015	asymmetric cell division; gravitropism; maintenance of protein location in nucleus; radial pattern formation
	Glyma.10G038600	3423991	3432355	D-xylose metabolic process; protein autophosphorylation; protein phosphorylation; response to fructose stimulus; response to glucose stimulus; response to sucrose stimulus
	Glyma.10G038700	3434415	3440719	regulation of Rab GTPase activity
	Glyma.10G038800	3442645	3444014	stomatal complex morphogenesis; pollen tube growth; response to molecule of bacterial origin; signal transduction; stamen development
	Glyma.10G038900	3445732	3447897	cell morphogenesis; cellulose microfibril organization; cytoplasmic microtubule organization; microtubule cytoskeleton organization; plant-type cell wall modification; pollen tube growth
	Glyma.10G039000	3451725	3456518	gluconeogenesis; glycolysis; metabolic process; methylglyoxal catabolic process to D-lactate; photorespiration; proteasome core complex assembly; response to cadmium ion; response to misfolded protein; response to salt stress; ubiquitin-dependent protein catabolic process
	Glyma.10G039100	3468701	3469926	biological process; response to chitin
5	Glyma.11G136200	10352302	10356496	photosynthesis, light reaction; transmembrane transport; transport
	Glyma.11G136300	10358009	10360499	biological process; plant-type cell wall modification; pollen tube growth
	Glyma.11G136400	10362847	10364493	biological process; meiotic DNA double-strand break formation; meiotic chromosome segregation; reciprocal meiotic recombination; regulation of chromosome organization; sister chromatid cohesion
	Glyma.11G136600	10366710	10369847	circadian rhythm; regulation of transcription, DNA-dependent
	Glyma.11G136700	10375350	10382548	biological process
	Glyma.11G136900	10392830	10396982	stomatal complex morphogenesis; cell proliferation; chromatin silencing; histone H3-K9 methylation; histone phosphorylation; protein phosphorylation; regulation of cell proliferation; regulation of meristem growth
	Glyma.11G137000	10397158	10403814	biological process
	Glyma.11G137100	10415696	10422954	biological process
	Glyma.11G137200	10436889	10437389	biological process
	Glyma.11G137300	10440672	10442651	response to abscisic acid stimulus; response to chitin; response to water deprivation; endoplasmic reticulum unfolded protein response; ethylene biosynthetic process; ethylene mediated signaling pathway; intracellular signal transduction; protein autoubiquitination; respiratory burst involved in defense response;
	Glyma.11G137400	10448348	10453140	response to water deprivation; positive regulation of abscisic acid mediated signaling pathway; RNA splicing, via endonucleolytic cleavage and ligation; methionine biosynthetic process; postreplication repair; protein ubiquitination; response to abscisic acid stimulus; response to salt stress; ubiquitin-dependent protein catabolic process
	Glyma.11G137500	10456742	10461383	response to water deprivation; lignin catabolic process; oxidation-reduction process
	Glyma.11G137600	10472173	10472484	proline transport; shoot system development
	Glyma.11G137700	10479343	10485155	protein catabolic process; proteolysis
	Glyma.11G137800	10486800	10490706	proline transport
	Glyma.11G137900	10491280	10494950	ubiquitin-dependent protein catabolic process
	Glyma.11G138000	10497837	10501077	nuclear-transcribed mRNA catabolic process; positive regulation of transcription, DNA-dependent; protein glycosylation; regulation of transcription, DNA-dependent; response to xenobiotic stimulus
	Glyma.11G138100	10512164	10519550	intracellular signal transduction; respiratory burst involved in defense response; response to chitin
	Glyma.11G138200	10515944	10516598	regulation of transcription, DNA-dependent
	Glyma.11G138300	10523197	10526002	nuclear-transcribed mRNA catabolic process; positive regulation of transcription, DNA-dependent; protein glycosylation; regulation of transcription, DNA-dependent; response to xenobiotic stimulus
	Glyma.11G138400	10532178	10535677	nuclear-transcribed mRNA catabolic process; positive regulation of transcription, DNA-dependent; protein glycosylation; regulation of transcription, DNA-dependent; response to xenobiotic stimulus
	Glyma.11G138500	10537877	10539905	nuclear-transcribed mRNA catabolic process; positive regulation of transcription, DNA-dependent; protein glycosylation; regulation of transcription, DNA-dependent; response to xenobiotic stimulus
	Glyma.11G138600	10540520	10543980	nuclear-transcribed mRNA catabolic process; positive regulation of transcription, DNA-dependent; protein glycosylation; regulation of transcription, DNA-dependent; response to xenobiotic stimulus
	Glyma.11G138800	10560504	10565871	salicylic acid biosynthetic process; salicylic acid mediated signaling pathway; ; innate immune response; negative regulation of defense response; para-aminobenzoic acid metabolic process; response to high light intensity; response to hydrogen peroxide; response to symbiotic fungus; steroid metabolic process
	Glyma.11G138900	10568817	10571912	biological process
	Glyma.11G139000	10572847	10575170	biological process
	Glyma.11G139100	10591261	10594144	plant-type cell wall loosening; plant-type cell wall modification involved in multidimensional cell growth; plant-type cell wall organization; syncytium formation; unidimensional cell growth
	Glyma.11G139200	10603216	10607336	protein phosphorylation
	Glyma.11G139300	10608484	10612168	N-terminal protein myristoylation; protein phosphorylation
	Glyma.11G139400	10616047	10617753	RNA methylation; embryo development ending in seed dormancy; photorespiration; protein import into mitochondrial inner membrane; protein targeting to mitochondrion
	Glyma.11G139500	10627630	10631082	lateral root development; leaf development; abscisic acid mediated signaling pathway; jasmonic acid mediated signaling pathway; negative regulation of defense response; negative regulation of programmed cell death; protein targeting to membrane; regulation of plant-type hypersensitive response; response to cold; systemic acquired resistance, salicylic acid mediated signaling pathwayGolgi vesicle …
	Glyma.11G139600	10635859	10638468	biological process
	Glyma.11G139700	10638026	10643904	protein phosphorylation; protein ubiquitination
	Glyma.11G139800	10646356	10650126	actin cytoskeleton organization; cytoskeleton organization; gluconeogenesis; proteasomal protein catabolic process; response to cyclopentenone
	Glyma.11G140000	10662071	10665945	regulation of transport
	Glyma.11G140100	10677171	10681883	root hair elongation; Golgi vesicle transport; N-terminal protein myristoylation; cell growth; cell morphogenesis; defense response to bacterium; protein N-linked glycosylation; protein autophosphorylation; protein ubiquitination; regulation of protein localization;
	Glyma.11G140200	10686638	10688495	photomorphogenesis; positive regulation of transcription, DNA-dependent; regulation of transcription, DNA-dependent
	Glyma.11G140400	10714065	10715950	apical cell fate commitment; cotyledon boundary formation; cotyledon development; embryonic pattern specification; longitudinal axis specification; positive regulation of cell proliferation; response to karrikin
	Glyma.11G140500	10727496	10730447	protein folding; protein ubiquitination; response to bacterium; response to cadmium ion; response to endoplasmic reticulum stress; response to heat; response to high light intensity; response to hydrogen peroxide; response to temperature stimulus; response to virus
	Glyma.11G140600	10734548	10739772	chloroplast relocation; hydrogen peroxide catabolic process; ncRNA metabolic process; photosystem II assembly; positive regulation of transcription, DNA-dependent; protein import into chloroplast thylakoid membrane; protein insertion into membrane; rRNA processing; regulation of cell aging; regulation of protein dephosphorylation; thylakoid membrane organization; transcription from plastid promot…
	Glyma.11G140700	10740675	10741635	biological process
	Glyma.11G140800	10751702	10753052	cell wall modification; cytokinesis by cell plate formation; plant-type cell wall organization; response to other organism
	Glyma.11G140900	10763326	10769634	ubiquitin-dependent protein catabolic process
	Glyma.11G141100	10775216	10780600	hydrogen peroxide biosynthetic process; protein desumoylation; transport; vegetative to reproductive phase transition of meristem
	Glyma.11G141200	10783630	10788473	D-xylose metabolic process; cellular metabolic process; nucleotide-sugar metabolic process
	Glyma.11G141300	10790718	10795368	D-xylose metabolic process; cellular metabolic process; nucleotide-sugar metabolic process; response to fructose stimulus; response to glucose stimulus; response to sucrose stimulus
	Glyma.11G141400	10796590	10802431	biological process
	Glyma.11G141500	10802687	10807805	biological process
	Glyma.11G141600	10815466	10816527	microtubule nucleation; nucleosome assembly
	Glyma.11G141700	10819724	10820778	microtubule nucleation; nucleosome assembly
	Glyma.11G141800	10825602	10826647	microtubule nucleation; nucleosome assembly
	Glyma.11G142100	10835513	10837136	microtubule nucleation; nucleosome assembly
	Glyma.11G142300	10855872	10860078	protein transport; small GTPase mediated signal transduction
	Glyma.11G142400	10860992	10864561	biological process; glucuronoxylan metabolic process; nuclear-transcribed mRNA catabolic process; photoperiodism, flowering; xylan biosynthetic process
	Glyma.11G142500	10865597	10866558	regulation of transcription, DNA-dependent
	Glyma.11G142600	10872527	10876330	biological process
	Glyma.11G142700	10889488	10893172	rRNA processing; regulation of transcription, DNA-dependent; ribosomal large subunit biogenesis; ribosome biogenesis
	Glyma.11G142900	10915815	10917400	response to abscisic acid stimulus; regulation of transcription, DNA-dependent; response to auxin stimulus; response to cadmium ion; response to chitin; response to ethylene stimulus; response to gibberellin stimulus; response to jasmonic acid stimulus; response to salicylic acid stimulus; response to salt stress
	Glyma.11G143000	10919661	10923789	biological process
	Glyma.11G143100	10924084	10925772	water transport; transmembrane transport; transport; urea transport;
	Glyma.11G143200	10929223	10931716	biological process
	Glyma.11G143300	10947238	10949767	biological process
	Glyma.11G143400	10950967	10953732	response to cold; response to high light intensity; response to oxidative stress; ribosome biogenesis; translation
	Glyma.11G143500	10953838	10966604	chromatin silencing by small RNA; meiotic chromosome segregation; sister chromatid cohesion; transmembrane transport
	Glyma.11G143700	10972434	10973523	DNA metabolic process; DNA recombination; DNA repair; positive regulation of defense response to bacterium; somatic cell DNA recombination
	Glyma.11G143800	10973787	10976060	biological process
	Glyma.11G143900	10977947	10982465	DNA metabolic process; DNA recombination; DNA repair; positive regulation of defense response to bacterium; somatic cell DNA recombination
	Glyma.11G144000	10984327	10986010	suberin biosynthetic process
	Glyma.11G144100	10994674	10996460	oxidation-reduction process
	Glyma.11G144200	11000620	11001610	suberin biosynthetic process
	Glyma.11G144300	11003820	11006314	biological process
	Glyma.11G144400	11017331	11018243	root hair cell differentiation; lignan biosynthetic process
	Glyma.11G144500	11040836	11042646	metal ion transport
	Glyma.11G144600	11057446	11059997	exocytosis; vesicle docking involved in exocytosis
	Glyma.11G144700	11090390	11091286	N-terminal protein myristoylation; cytokinin metabolic process
	Glyma.11G144800	11096950	11105343	root hair cell differentiation; trichome morphogenesis; actin nucleation; cell adhesion; cell wall macromolecule metabolic process; cell wall organization; meristem initiation; protein phosphorylation; xylem development
	Glyma.11G144900	11111175	11113064	aging; defense response to fungus, incompatible interaction; leaf senescence; proteolysis; response to ethylene stimulus
	Glyma.11G145000	11117760	11123162	RNA processing; floral organ formation; histone lysine methylation; histone modification; regulation of flower development; seed germination; seedling development
	Glyma.11G145100	11144477	11150703	biological process
	Glyma.11G145200	11158223	11163437	biosynthetic process
	Glyma.11G145300	11167387	11173223	glucose catabolic process; innate immune response; protein glycosylation; regulation of gene expression; regulation of mitotic cell cycle; regulation of root meristem growth; response to auxin stimulus; stem cell maintenance
	Glyma.11G145400	11173794	11178803	regulation of transcription, DNA-dependent
	Glyma.11G145500	11195651	11199400	abscisic acid mediated signaling pathway; auxin mediated signaling pathway; cell division; developmental growth; fruit development; leaf development; pattern specification process; petal development; regulation of anthocyanin biosynthetic process; regulation of transcription, DNA-dependent; response to carbohydrate stimulus; response to hormone stimulus; root cap development; sepal development
	Glyma.11G145600	11204880	11213862	biological process; nuclear-transcribed mRNA catabolic process; protein N-linked glycosylation
	Glyma.11G145700	11222052	11226518	Golgi vesicle transport; biological process; cell growth; cell morphogenesis; phosphatidylinositol biosynthetic process
	Glyma.11G145800	11229131	11235832	root hair cell differentiation; trichome morphogenesis; leaf morphogenesis; actin nucleation; cell adhesion; cell differentiation; cell growth; cell wall organization; determination of bilateral symmetry; developmental growth; flower morphogenesis;meristem initiation; meristem maintenance; negative regulation of biological process; organ morphogenesis; polarity specification of adaxial/abaxial ax…
	Glyma.11G145900	11249050	11253070	defense response to virus; production of miRNAs involved in gene silencing by miRNA; production of siRNA involved in chromatin silencing by small RNA; production of ta-siRNAs involved in RNA interference
	Glyma.11G146000	11263177	11266281	calcium ion transport; cellular zinc ion homeostasis; response to nematode
	Glyma.11G146100	11266038	11266274	ATP synthesis coupled electron transport; oxidation-reduction process
	Glyma.11G146200	11271962	11273386	biological process
	Glyma.11G146300	11288420	11289463	RNA methylation; response to cold; ribosome biogenesis; translation
	Glyma.11G146500	11300751	11303007	response to abscisic acid stimulus; root hair elongation; transport; water transport; cellular response to iron ion starvation; glucuronoxylan metabolic process; hydrogen peroxide transmembrane transport; iron ion transport; transmembrane transport; xylan biosynthetic process
	Glyma.11G146600	11308306	11309068	biological process
	Glyma.11G146700	11309907	11311535	biological process
	Glyma.11G146800	11313825	11318478	Golgi vesicle transport; N-terminal protein myristoylation; cell redox homeostasis; cellulose biosynthetic process; glycerol ether metabolic process; response to oxidative stress
	Glyma.11G147000	11330070	11332652	biological process
	Glyma.11G147100	11339517	11345436	biological process
	Glyma.11G147200	11351876	11357582	RNA processing; acetate biosynthetic process from carbon monoxide; embryo sac egg cell differentiation; karyogamy; methanol oxidation; protein import into nucleus
	Glyma.11G147400	11371743	11374032	biological process
	Glyma.11G147500	11379868	11385928	protein phosphorylation; response to virus
6	Glyma.13G189800	30333658	30334650	metabolic process
	Glyma.13G190000	30355157	30359208	defense response; salicylic acid biosynthetic process; systemic acquired resistance
	Glyma.13G190100	30361356	30362889	biological process
	Glyma.13G190200	30369321	30372347	proteolysis
	Glyma.13G190300	30388583	30392233	defense response; salicylic acid biosynthetic process; systemic acquired resistance
	Glyma.13G190400	30402029	30409606	defense response; salicylic acid biosynthetic process; systemic acquired resistance
	Glyma.13G190800	30423894	30430435	defense response; salicylic acid biosynthetic process; systemic acquired resistance
	Glyma.13G190900	30438618	30441803	proteolysis
	Glyma.13G191000	30448426	30449070	adaxial/abaxial axis specification; leaf vascular tissue pattern formation; petal development; polarity specification of adaxial/abaxial axis; proximal/distal pattern formation; specification of symmetry
	Glyma.13G191200	30463620	30465360	response to water deprivation; response to cold; response to heat; response to salt stress;
	Glyma.13G191400	30472853	30474291	jasmonic acid biosynthetic process; jasmonic acid mediated signaling pathway; jasmonic acid metabolic process; response to jasmonic acid stimulus; response to wounding
	Glyma.13G191600	30482765	30484179	jasmonic acid biosynthetic process; jasmonic acid mediated signaling pathway; jasmonic acid metabolic process; response to jasmonic acid stimulus; response to wounding
	Glyma.13G191700	30492898	30499938	translation
	Glyma.13G191800	30502840	30503829	biological process
	Glyma.13G191900	30510125	30514378	response to abscisic acid stimulus; response to salt stress; circadian rhythm; myo-inositol hexakisphosphate biosynthetic process;
	Glyma.13G192000	30520738	30522409	biological process
	Glyma.13G192100	30530165	30536199	defense response; salicylic acid biosynthetic process; systemic acquired resistance
	Glyma.13G192200	30542259	30549789	pyrimidine ribonucleotide biosynthetic process
	Glyma.13G192400	30565167	30573329	trichome morphogenesis; DNA-dependent DNA replication; DNA endoreduplication; G1/S transition of mitotic cell cycle; asymmetric cell division; cell fate specification; double fertilization forming a zygote and endosperm; embryo sac development; endosperm development; generative cell differentiation; leaf development; pollen development; regulation of DNA endoreduplication; regulation of cell cycl…
	Glyma.13G192600	30592072	30619011	transcription, DNA-dependent
	Glyma.13G192700	30595116	30597770	biological process
	Glyma.13G192800	30613444	30614733	biological process
	Glyma.13G192900	30622498	30639220	trichome morphogenesis; actin nucleation; biological process; cell adhesion;
	Glyma.13G193000	30640420	30642058	defense response; salicylic acid biosynthetic process; systemic acquired resistance
	Glyma.13G193100	30643486	30648668	defense response; salicylic acid biosynthetic process; systemic acquired resistance
	Glyma.13G193200	30651373	30661214	DNA methylation; chromatin silencing; chromatin silencing by small RNA; meiotic DNA double-strand break formation; meiotic chromosome segregation; multicellular organism reproduction; production of siRNA involved in RNA interference; reciprocal meiotic recombination; regulation of telomere maintenance; response to gamma radiation; sister chromatid cohesion; synapsis; telomere maintenance in respo…
	Glyma.13G193300	30662869	30665830	defense response; salicylic acid biosynthetic process; systemic acquired resistance
	Glyma.13G193500	30669375	30676126	protein folding
	Glyma.13G193600	30677250	30679942	aerobic respiration; glycolysis; photorespiration; proteasome core complex assembly; response to cadmium ion; response to misfolded protein; ubiquitin-dependent protein catabolic process
	Glyma.13G193700	30682181	30695761	endoplasmic reticulum unfolded protein response; regulation of transcription, DNA-dependent; response to bacterium; response to xenobiotic stimulus; systemic acquired resistance; systemic acquired resistance, salicylic acid mediated signaling pathway
	Glyma.13G193800	30709903	30710253	salicylic acid biosynthetic process; systemic acquired resistance; systemic acquired resistance, salicylic acid mediated signaling pathway; MAPK cascade; cellular response to light stimulus; cellular response to nitrogen starvation; defense response, incompatible interaction; defense response to bacterium; defense response to bacterium, incompatible interaction; defense response to fungus; negati…
	Glyma.13G193900	30714547	30714981	protein folding
	Glyma.13G194000	30721230	30724571	dolichol biosynthetic process; protein targeting to mitochondrion; translation
	Glyma.13G194100	30726074	30730604	defense response; salicylic acid biosynthetic process; systemic acquired resistance
	Glyma.13G194500	30763823	30769223	defense response; salicylic acid biosynthetic process; systemic acquired resistance
	Glyma.13G194600	30777645	30787581	defense response; signal transduction
	Glyma.13G194700	30793151	30800421	defense response; signal transduction
	Glyma.13G194800	30806038	30808277	defense response; signal transduction
	Glyma.13G194900	30832071	30838537	defense response; signal transduction
	Glyma.13G195100	30850314	30856196	defense response; signal transduction
	Glyma.13G195200	30862185	30877782	abscisic acid mediated signaling pathway; negative regulation of abscisic acid mediated signaling pathway; defense response; developmental growth; endosomal transport; nuclear-transcribed mRNA catabolic process; protein ubiquitination; response to abscisic acid stimulus; secretion by cell
	Glyma.13G195600	30914739	30918690	defense response; salicylic acid biosynthetic process; systemic acquired resistance
	Glyma.13G195700	30923915	30926155	proteolysis
	Glyma.13G195800	30928265	30932209	regulation of transcription, DNA-dependent
	Glyma.13G195900	30939701	30941879	biological process
	Glyma.13G196000	30953401	30954030	regulation of cell cycle; regulation of cell proliferation; seed development; stomatal lineage progression
	Glyma.13G196100	30955122	30967231	D-xylose metabolic process; biological process
	Glyma.13G196200	30974115	30978025	proteolysis
	Glyma.13G196300	30987413	30993225	biological process
	Glyma.13G196400	30997920	30998261	metabolic process
	Glyma.13G196500	31000085	31002582	water transport; response to osmotic stress; response to salt stress; response to temperature stimulus; salicylic acid biosynthetic process; systemic acquired resistance, salicylic acid mediated signaling pathway; Golgi organization; MAPK cascade; defense response to bacterium; defense response to fungus; detection of bacterium; detection of biotic stimulus; glycolysis; hyperosmotic response; jas…
	Glyma.13G196700	31042975	31048036	N-terminal protein myristoylation; actin filament-based movement; cellular process involved in reproduction; clathrin-mediated endocytosis; phosphatidylinositol metabolic process; plant-type cell wall modification; pollen tube development; pollen tube growth
	Glyma.13G196800	31049626	31053697	embryo sac development; pollen tube development; spermidine biosynthetic process; tRNA processing
	Glyma.13G196900	31055891	31072513	DNA-dependent DNA replication; DNA-dependent transcription, elongation; DNA methylation; chromatin modification; chromatin silencing; double-strand break repair via homologous recombination; gene silencing by RNA; histone H3-K9 methylation; mitotic cell cycle; petal formation; pollen development; posttranscriptional gene silencing by RNA; production of siRNA involved in RNA interference; regulati…
	Glyma.13G197000	31074451	31084187	carbohydrate metabolic process
	Glyma.13G197100	31085659	31088023	protein folding
	Glyma.13G197200	31090152	31098738	regulation of mitotic cell cycle
	Glyma.13G197300	31109749	31115174	root development; root hair cell differentiation; trichome morphogenesis; actin nucleation; cell adhesion; cell wall organization; response to auxin stimulus;
	Glyma.13G197400	31123470	31130862	biological process; meiotic DNA double-strand break formation; meiotic chromosome segregation; reciprocal meiotic recombination; regulation of chromosome organization; sister chromatid cohesion
	Glyma.13G197500	31151094	31159499	oligopeptide transport
	Glyma.13G197600	31169436	31171766	circadian rhythm; cytokinin mediated signaling pathway; phosphorelay signal transduction system; regulation of anthocyanin metabolic process; regulation of seed germination; regulation of shoot system development; regulation of transcription, DNA-dependent
	Glyma.13G197700	31174654	31180595	biological process
	Glyma.13G197800	31181424	31185590	double-strand break repair; response to gamma radiation; response to salicylic acid stimulus
	Glyma.13G198200	31193585	31206900	RNA processing; cell division; cotyledon development; embryo development ending in seed dormancy; embryonic pattern specification; floral organ formation; histone modification; leaf development; lipid storage; mRNA export from nucleus; mRNA processing; mRNA splicing, via spliceosome; maintenance of meristem identity; meristem structural organization; mitotic cell cycle; photomorphogenesis; positi…
	Glyma.13G198300	31208095	31209311	jasmonic acid biosynthetic process; jasmonic acid mediated signaling pathway; jasmonic acid metabolic process; response to jasmonic acid stimulus; response to wounding
	Glyma.13G198400	31215818	31216795	jasmonic acid biosynthetic process; jasmonic acid mediated signaling pathway; jasmonic acid metabolic process; response to jasmonic acid stimulus; response to wounding
	Glyma.13G198500	31225402	31227494	cell redox homeostasis
	Glyma.13G198600	31233913	31240731	regulation of ARF GTPase activity
	Glyma.13G198700	31243180	31247875	de novo' UMP biosynthetic process; 'de novo' pyrimidine nucleobase biosynthetic process; cellular response to phosphate starvation; metabolic process; nucleoside metabolic process; pyrimidine nucleotide biosynthetic process; pyrimidine ribonucleotide biosynthetic process; response to cadmium ion
	Glyma.13G198800	31252110	31257733	multicellular organismal development; protein ubiquitination; ubiquitin-dependent protein catabolic process
	Glyma.13G198900	31269355	31270563	proteolysis
	Glyma.13G199100	31273865	31275393	proteolysis
	Glyma.13G199300	31299423	31309659	biological process
	Glyma.13G199400	31318973	31320276	proteolysis
	Glyma.13G199500	31330354	31335238	response to water deprivation; response to cold; response to heat; response to salt stress;
	Glyma.13G199600	31336335	31341862	oxidation-reduction process
	Glyma.13G199700	31345572	31345950	protein glycosylation
	Glyma.13G199800	31353786	31356378	response to water deprivation; response to cold; response to heat; response to salt stress
	Glyma.13G199900	31359993	31364555	response to water deprivation; response to cold; response to heat; response to salt stress
	Glyma.13G200000	31364350	31369208	response to water deprivation; response to abscisic acid stimulus; response to cold; response to heat; response to osmotic stress; response to salt stress;
	Glyma.13G200100	31375134	31379683	response to water deprivation; response to cold; response to heat; response to salt stress
	Glyma.13G200400	31403066	31411738	oxidation-reduction process
	Glyma.13G200500	31416233	31417573	defense response to bacterium; proteolysis; regulation of hydrogen peroxide metabolic process; regulation of salicylic acid metabolic process
	Glyma.13G200600	31428112	31429431	defense response to bacterium; proteolysis; regulation of hydrogen peroxide metabolic process; regulation of salicylic acid metabolic process
	Glyma.13G200800	31438634	31445721	protein folding
	Glyma.13G201100	31460212	31462313	biological process
	Glyma.13G201200	31476801	31482069	N-terminal protein myristoylation; response to symbiotic fungus
	Glyma.13G201300	31497499	31499001	response to water stimulus; plant-type cell wall modification; pollen tube growth;
	Glyma.13G201400	31502069	31505627	actin filament-based movement; protein phosphorylation; regulation of unidimensional cell growth
	Glyma.13G201500	31509350	31515503	cellular protein modification process; embryo development ending in seed dormancy; protein sumoylation
	Glyma.13G201800	31545409	31551986	DNA methylation; DNA replication; cell-cell signaling; cell proliferation; chromatin silencing; defense response to fungus; gene silencing by RNA; histone H3-K9 methylation; histone methylation; production of miRNAs involved in gene silencing by miRNA; production of siRNA involved in RNA interference; production of ta-siRNAs involved in RNA interference; vegetative phase change; virus induced gen…
	Glyma.13G201900	31554332	31561489	biological process
	Glyma.13G202000	31566728	31571708	biological process; cellular response to iron ion starvation; iron ion transport; nitrate transport; response to nitrate; response to zinc ion
	Glyma.13G202100	31573252	31583508	DNA-dependent DNA replication; DNA methylation; DNA replication; DNA replication initiation; cell proliferation; chromatin silencing; chromatin silencing by small RNA; chromosome organization; cytokinesis by cell plate formation; defense response to virus; floral organ formation; gene silencing; gene silencing by RNA; histone H3-K9 methylation; histone lysine methylation; histone modification; me…
	Glyma.13G202200	31589681	31596326	response to water deprivation; PSII associated light-harvesting complex II catabolic process; carotene catabolic process; carotenoid biosynthetic process; carotenoid catabolic process; cellular lipid catabolic process; chlorophyll biosynthetic process; isopentenyl diphosphate biosynthetic process, mevalonate-independent pathway; pentose-phosphate shunt; phosphatidylglycerol biosynthetic process; …
	Glyma.13G202300	31596684	31603118	embryo development; microgametogenesis; negative regulation of transcription, DNA-dependent; pollen development; positive regulation of transcription, DNA-dependent; regulation of transcription, DNA-dependent; seed development; somatic embryogenesis
	Glyma.13G202400	31607659	31614246	biological process
	Glyma.13G202500	31619752	31630932	root hair elongation; root morphogenesis; water transport; hyperosmotic response; Golgi organization; anthocyanin accumulation in tissues in response to UV light; auxin polar transport; calcium ion transport; cell growth; cell tip growth; cell wall biogenesis; cell wall organization; cellulose biosynthetic process; cellulose metabolic process; defense response; glycolysis; growth; lignin biosynth…
	Glyma.13G202600	31639345	31641101	biological process
	Glyma.13G202800	31657905	31661774	protein glycosylation; regulation of transcription, DNA-dependent
	Glyma.13G202900	31681225	31681968	biological process
	Glyma.13G203000	31683629	31689851	cellular iron ion homeostasis; cellular response to ethylene stimulus; cellular response to iron ion; cellular response to iron ion starvation; cellular response to nitric oxide; drug transmembrane transport; glucuronoxylan metabolic process; iron ion transport; nitrate transport; response to nitrate; transmembrane transport; xylan biosynthetic process
	Glyma.13G203100	31701641	31704098	positive regulation of transcription, DNA-dependent; regulation of secondary cell wall biogenesis; regulation of transcription, DNA-dependent
	Glyma.13G203200	31720004	31725252	biological process; phosphatidylinositol biosynthetic process
	Glyma.13G203300	31727841	31735910	floral organ development; negative regulation of organ growth; protein autoubiquitination; protein ubiquitination
	Glyma.13G203400	31741541	31744773	ER to Golgi vesicle-mediated transport; amino acid import; amino acid transport; ammonium transport; anion transport; basic amino acid transport; cellular membrane fusion; cytoskeleton organization; gluconeogenesis; negative regulation of programmed cell death; nucleotide transport; proteasomal protein catabolic process; protein targeting to membrane; purine nucleotide transport; regulation of io…
	Glyma.13G203500	31748969	31751404	biological process
	Glyma.13G203600	31753843	31756013	ER to Golgi vesicle-mediated transport; amino acid import; amino acid transport; ammonium transport; anion transport; basic amino acid transport; cellular membrane fusion; cytoskeleton organization; gluconeogenesis; negative regulation of programmed cell death; nucleotide transport; proteasomal protein catabolic process; protein targeting to membrane; purine nucleotide transport; regulation of io…
	Glyma.13G203700	31780982	31784218	plant-type cell wall modification; pollen tube growth; regulation of transcription, DNA-dependent; transmitting tissue development
	Glyma.13G203800	31789318	31790899	anthocyanin-containing compound biosynthetic process; cellular metabolic process; response to UV-B; response to sucrose stimulus
	Glyma.13G203900	31793697	31796601	brassinosteroid biosynthetic process; brassinosteroid metabolic process; cellular metabolic process; flavonoid biosynthetic process; regulation of brassinosteroid biosynthetic process; sterol biosynthetic process
	Glyma.13G204000	31799233	31800440	biological process
	Glyma.13G204100	31814298	31815348	response to water deprivation; glucose catabolic process; protein autoubiquitination; protein ubiquitination;
	Glyma.13G204200	31822330	31826011	gamete generation; meiotic DNA double-strand break processing; response to DNA damage stimulus; response to ionizing radiation
	Glyma.13G204300	31832093	31833193	UV protection; response to UV; response to drug; signal transduction
	Glyma.13G204400	31852699	31857082	photoperiodism, flowering; regulation of transcription, DNA-dependent; response to arsenic-containing substance
	Glyma.13G204600	31868271	31869360	biological process
	Glyma.13G204700	31872482	31883107	biosynthetic process; glucan biosynthetic process; starch biosynthetic process
	Glyma.13G204800	31885462	31887911	ATP biosynthetic process; ATP synthesis coupled proton transport; aromatic amino acid family metabolic process; cell differentiation; cellular amino acid biosynthetic process; chlorophyll biosynthetic process; coenzyme biosynthetic process; cysteine biosynthetic process; glycine catabolic process; isopentenyl diphosphate biosynthetic process, mevalonate-independent pathway; jasmonic acid biosynth…
	Glyma.13G204900	31888324	31898942	root hair cell differentiation; tissue development; trichome morphogenesis; actin nucleation; biological process; cell adhesion; cell wall biogenesis; cell wall macromolecule metabolic process; cell wall organization; hydrogen peroxide biosynthetic process; organ morphogenesis; positive regulation of organelle organization; protein desumoylation; regulation of chromosome organization; vegetative …
	Glyma.13G205000	31904584	31905914	biological process
	Glyma.13G205100	31921433	31922242	root hair cell differentiation; trichome morphogenesis; actin nucleation; biological process; cell adhesion; cell wall organization;
	Glyma.13G205200	31945041	31945969	N-terminal protein myristoylation
	Glyma.13G205300	31953261	31958201	biological process
	Glyma.13G205400	31966944	31967279	biological process
	Glyma.13G205500	31979900	31981469	biological process
	Glyma.13G205600	31983358	31987695	mRNA splicing, via spliceosome; response to ozone
7	Glyma.15G265400	50001902	50006882	biological process; coumarin biosynthetic process; positive regulation of flavonoid biosynthetic process; response to wounding
	Glyma.15G265500	50038201	50042051	carbohydrate metabolic process; chloroplast-nucleus signaling pathway; proteolysis
	Glyma.15G265600	50070458	50072776	embryo development ending in seed dormancy; plasmodesma organization; plasmodesmata-mediated intercellular transport
	Glyma.15G265700	50090344	50091285	carbohydrate metabolic process
	Glyma.15G265900	50107393	50109403	lipid transport
	Glyma.15G266100	50108902	50118073	RNA interference; biological process; determination of bilateral symmetry; flavonoid biosynthetic process; flower morphogenesis; meristem initiation; meristem maintenance; methylation-dependent chromatin silencing; negative regulation of biological process; organ morphogenesis; polarity specification of adaxial/abaxial axis; regulation of meristem growth; response to UV-B; response to sucrose sti…
	Glyma.15G266300	50176432	50189542	Golgi localization; actin filament-based movement; cell wall macromolecule metabolic process; mitochondrion localization; peroxisome localization; response to nematode; xylem development
	Glyma.15G266400	50199635	50206167	amino acid transport; defense response to fungus; indoleacetic acid biosynthetic process; oligopeptide transport; proline transport; protein phosphorylation; respiratory burst involved in defense response; response to chitin; tryptophan catabolic process
	Glyma.15G266500	50221849	50225934	multicellular organismal development; positive regulation of cell fate commitment; regionalization; regulation of transcription, DNA-dependent; root cap development; secondary cell wall biogenesis
	Glyma.15G266600	50274290	50280981	embryo development ending in seed dormancy; endonucleolytic cleavage involved in rRNA processing; pyrimidine nucleotide biosynthetic process; response to cadmium ion
	Glyma.15G266700	50295277	50301000	hyperosmotic response; response to osmotic stress; water transport; response to salt stress; response to temperature stimulus; response to zinc ion; ubiquitin-dependent protein catabolic process; Golgi organization; NADP metabolic process; defense response to bacterium; gluconeogenesis; glycolysis; isocitrate metabolic process; metabolic process; oxidation-reduction process; photorespiration; pro…
	Glyma.15G266800	50301070	50305210	plant-type cell wall modification; pollen tube growth; protein phosphorylation; unidimensional cell growth
	Glyma.15G266900	50323679	50326732	biological process
	Glyma.15G267000	50328608	50333381	root hair elongation; leaf development; multidimensional cell growth; polysaccharide biosynthetic process; positive regulation of cell size; positive regulation of flower development; regulation of embryonic development; regulation of hormone levels; starch biosynthetic process; wax biosynthetic process; Golgi vesicle transport; acetyl-CoA biosynthetic process; acetyl-CoA metabolic process; aging…
	Glyma.15G267100	50345110	50347801	endonucleolytic cleavage in ITS1 to separate SSU-rRNA from 5.8S rRNA and LSU-rRNA from tricistronic rRNA transcript (SSU-rRNA, 5.8S rRNA, LSU-rRNA); endonucleolytic cleavage to generate mature 3'-end of SSU-rRNA from (SSU-rRNA, 5.8S rRNA, LSU-rRNA); protein import into nucleus; rRNA export from nucleus; ribosomal small subunit assembly; translation
	Glyma.15G267200	50352186	50359142	N-terminal protein myristoylation
	Glyma.15G267300	50360703	50362751	N-terminal protein myristoylation
	Glyma.15G267400	50374191	50377534	biological process
	Glyma.15G267700	50399012	50406016	biological process
	Glyma.15G267900	50419663	50420770	biological process
	Glyma.15G268200	50451999	50453074	biological process; ethylene biosynthetic process; response to cyclopentenone; toxin catabolic process
	Glyma.15G268300	50482677	50484349	biological process
	Glyma.15G268400	50486694	50492385	Mo-molybdopterin cofactor biosynthetic process
	Glyma.15G268500	50490711	50502498	aerobic respiration; cellular carbohydrate metabolic process; glycolysis; response to cadmium ion; tricarboxylic acid cycle
	Glyma.15G268600	50502534	50503431	biological process
	Glyma.15G268700	50509680	50513825	biological process
	Glyma.15G268800	50529595	50548992	(1->3)-beta-D-glucan biosynthetic process; callose deposition in cell wall; cellular membrane fusion; hydrogen peroxide biosynthetic process; microsporogenesis; protein desumoylation; vegetative to reproductive phase transition of meristem
	Glyma.15G268900	50552766	50554381	biological process
	Glyma.15G269100	50591888	50594469	regulation of transcription, DNA-dependent
	Glyma.15G269300	50629544	50632587	biological process; photoperiodism, flowering
	Glyma.15G269400	50637589	50641041	carbohydrate metabolic process
	Glyma.15G269500	50645898	50649111	transcription, DNA-dependent
	Glyma.15G269700	50675761	50686169	biological process; glucuronoxylan metabolic process; positive regulation of cell proliferation; xylan biosynthetic process
	Glyma.15G269800	50692369	50697057	protein phosphorylation
	Glyma.15G269900	50713922	50718436	transport
	Glyma.15G270200	50725000	50729639	metabolic process; oxidation-reduction process; porphyrin-containing compound biosynthetic process; siroheme biosynthetic process; threonine catabolic process
	Glyma.15G270400	50743973	50747834	biological process
	Glyma.15G270700	50786688	50787674	protein phosphorylation
	Glyma.15G270800	50788928	50790407	biological process
	Glyma.15G270900	50801893	50805317	carbohydrate metabolic process
	Glyma.15G271000	50823428	50827189	carbohydrate metabolic process
	Glyma.15G271100	50839847	50840833	protein phosphorylation
	Glyma.15G271200	50848277	50852822	isopentenyl diphosphate biosynthetic process, mevalonate-independent pathway; photosynthetic electron transport in photosystem I; protein targeting to chloroplast
	Glyma.15G271300	50857790	50860117	translation
	Glyma.15G271400	50861709	50865419	cellular protein localization; long-day photoperiodism, flowering
	Glyma.15G271500	50871307	50878174	chaperone mediated protein folding requiring cofactor; embryo sac cellularization; embryo sac development; embryo sac egg cell differentiation; karyogamy; nuclear membrane fusion; polar nucleus fusion; protein folding; synergid death
	Glyma.15G271600	50883512	50884818	lipid transport
	Glyma.15G271700	50888520	50890193	cell redox homeostasis
	Glyma.15G271800	50891554	50910117	biological process; cytoskeleton organization; gluconeogenesis; proteasomal protein catabolic process
	Glyma.15G271900	50912530	50915606	photoperiodism, flowering; regulation of transcription, DNA-dependent; response to arsenic-containing substance
	Glyma.15G272000	50926598	50933550	RNA processing
	Glyma.15G272100	50944579	50946729	biological process
	Glyma.15G272300	50965263	50965748	response to water deprivation; glucose catabolic process; protein autoubiquitination; protein ubiquitination;
8	Glyma.16G115800	25719040	25728740	triglyceride biosynthetic process
	Glyma.16G116000	25801793	25807645	cellular response to water deprivation; cellular response to phosphate starvation; galactolipid biosynthetic process; metabolic process; negative regulation of catalytic activity; proteolysis
	Glyma.16G116100	25850927	25856290	biological process
	Glyma.16G116200	25892277	25904773	pollen sperm cell differentiation
	Glyma.16G116300	25905311	25906957	hyperosmotic response; response to cadmium ion; response to salt stress; response to temperature stimulus; water transport; Golgi organization; chromatin assembly or disassembly; glycolysis;
	Glyma.16G116500	26057276	26069534	biological process
	Glyma.16G116600	26102681	26104905	biological process
	Glyma.16G116700	26111259	26111743	cellular response to iron ion starvation; cellular response to phosphate starvation; coumarin biosynthetic process; inorganic anion transport; iron ion transport; nitrate transport; phosphate ion transport; response to nitrate; response to wounding; transition metal ion transport
	Glyma.16G116900	26137798	26140257	biological process
	Glyma.16G117000	26140411	26140830	biological process
	Glyma.16G117200	26150737	26152570	salicylic acid biosynthetic process; salicylic acid mediated signaling pathway; systemic acquired resistance; cellular response to nitrogen starvation; defense response to fungus; innate immune response; negative regulation of defense response; protein phosphorylation; regulation of defense response; response to chitin;
	Glyma.16G117400	26234552	26238233	salicylic acid biosynthetic process; salicylic acid mediated signaling pathway; systemic acquired resistance; N-terminal protein myristoylation; abscission; calcium-mediated signaling; jasmonic acid mediated signaling pathway; protein phosphorylation; protein targeting to membrane; regulation of plant-type hypersensitive response; response to mechanical stimulus;
	Glyma.16G117500	26238240	26248326	cellular response to nitrogen starvation; defense response to fungus; innate immune response; negative regulation of defense response; protein phosphorylation; regulation of defense response; response to chitin; salicylic acid biosynthetic process; salicylic acid mediated signaling pathway; systemic acquired resistance
	Glyma.16G117600	26247904	26249436	tRNA modification
	Glyma.16G117700	26279957	26283458	cellular response to nitrogen starvation; defense response to fungus; innate immune response; negative regulation of defense response; protein phosphorylation; regulation of defense response; response to chitin; salicylic acid biosynthetic process; salicylic acid mediated signaling pathway; systemic acquired resistance
	Glyma.16G118000	26320844	26321558	carbohydrate metabolic process
	Glyma.16G118600	26442194	26445922	defense response; signal transduction
	Glyma.16G118800	26469398	26473663	cysteine biosynthetic process from serine; sulfate assimilation
	Glyma.16G118900	26497420	26500879	aerobic respiration; glycolysis; isocitrate metabolic process; metabolic process; oxidation-reduction process; pentose-phosphate shunt; photorespiration; response to cadmium ion; response to salt stress; tricarboxylic acid cycle
	Glyma.16G119000	26523662	26527148	alkaloid biosynthetic process; biosynthetic process; leaf senescence
	Glyma.16G119200	26625538	26627151	jasmonic acid and ethylene-dependent systemic resistance, ethylene mediated signaling pathway; carbohydrate metabolic process; cell wall macromolecule catabolic process; defense response to fungus;nitrate transport; response to cadmium ion; response to nitrate
	Glyma.16G119300	26643902	26644416	oxidation-reduction process
	Glyma.16G119400	26684278	26687087	biological process
	Glyma.16G119500	26689351	26690283	biological process
	Glyma.16G119600	26697367	26699304	post-embryonic development
	Glyma.16G119800	26753687	26756375	protein phosphorylation
	Glyma.16G119900	26773781	26777462	anaerobic respiration; deoxyribose phosphate metabolic process; pyrimidine deoxyribonucleoside interconversion; pyrimidine ribonucleotide metabolic process
	Glyma.16G120000	26781143	26782246	biological process
	Glyma.16G120200	26823772	26828068	biological process
	Glyma.16G120300	26830987	26834111	lipid metabolic process
	Glyma.16G120500	26847237	26851227	lipid metabolic process
	Glyma.16G120600	26851941	26857783	biological process
	Glyma.16G120700	26885540	26886184	biological process
	Glyma.16G120800	26896554	26897478	biological process
	Glyma.16G120900	26904371	26906679	biological process
	Glyma.16G121000	26909514	26910355	biological process
	Glyma.16G121300	26983535	26986762	biological process
	Glyma.16G121700	27017884	27023676	oxidation-reduction process; peptidyl-proline hydroxylation to 4-hydroxy-L-proline
	Glyma.16G121900	27053668	27056194	mRNA transcription; response to light stimulus
	Glyma.16G122000	27060846	27062835	biological process
	Glyma.16G122100	27100081	27103158	brassinosteroid mediated signaling pathway; response to brassinosteroid stimulus; unidimensional cell growth; post-embryonic development; protein autophosphorylation; protein phosphorylation; regulation of unidimensional cell growth;
	Glyma.16G122200	27104326	27110822	protein dephosphorylation
	Glyma.16G122300	27123680	27125471	protein targeting to vacuole
	Glyma.16G122500	27132828	27138941	proteolysis
	Glyma.16G122600	27143908	27146987	biological process
	Glyma.16G122700	27176269	27181726	amino acid transport; proteolysis
	Glyma.16G122800	27178438	27188805	biological process; embryo sac egg cell differentiation; karyogamy
	Glyma.16G123100	27235093	27239507	leaf senescence; negative regulation of cellular process
	Glyma.16G123500	27265723	27270001	transmembrane transport
	Glyma.16G123600	27283953	27291162	embryo development ending in seed dormancy
	Glyma.16G123700	27303655	27305459	DNA endoreduplication; male meiosis; microtubule cytoskeleton organization; mitosis; negative regulation of DNA recombination; proteasomal ubiquitin-dependent protein catabolic process; proteasome assembly; regulation of circadian rhythm; regulation of unidimensional cell growth; response to cadmium ion; response to misfolded protein; ubiquitin-dependent protein catabolic process
	Glyma.16G123800	27312681	27318208	calcium ion transport; carbohydrate homeostasis; cysteine biosynthetic process; mechanosensory behavior; microtubule nucleation; osmosensory signaling pathway; phosphatidylglycerol biosynthetic process
	Glyma.16G123900	27334003	27337050	biological process
	Glyma.16G124000	27338295	27339879	glucosinolate biosynthetic process; lipid metabolic process; sexual reproduction
	Glyma.16G124100	27347379	27348173	DNA endoreduplication; cell proliferation; histone phosphorylation; mitotic spindle assembly checkpoint; proteasomal ubiquitin-dependent protein catabolic process; proteasome assembly; regulation of mitotic cell cycle; regulation of unidimensional cell growth; response to misfolded protein
	Glyma.16G124200	27365809	27368331	glucosinolate biosynthetic process; lipid metabolic process; sexual reproduction
	Glyma.16G124300	27381169	27382018	sulfate transport; transmembrane transport; transport
	Glyma.16G124400	27393471	27397258	actin filament organization; small GTPase mediated signal transduction
	Glyma.16G124500	27408240	27414367	DNA metabolic process; DNA repair; meiosis; positive regulation of transcription, DNA-dependent; post-translational protein modification; regulation of DNA repair; regulation of chromosome organization; regulation of transcription, DNA-dependent
	Glyma.16G124600	27416086	27419046	DNA methylation; GTP catabolic process; N-terminal protein myristoylation; RNA interference; chromatin silencing by small RNA; cytokinesis by cell plate formation; gene silencing; gene silencing by RNA; histone H3-K9 methylation; histone lysine methylation; methylation-dependent chromatin silencing; microtubule cytoskeleton organization; protein transport; regulation of flower development; signal…
	Glyma.16G124700	27440439	27442969	DNA methylation; DNA replication; DNA replication initiation; cell proliferation; histone H3-K9 methylation; regulation of DNA replication; regulation of cell cycle
	Glyma.16G124800	27448751	27450769	biological process
	Glyma.16G125000	27464552	27475214	response to water deprivation; heat acclimation; response to abscisic acid stimulus; response to cold; response to high light intensity; response to salt stress;
	Glyma.16G125100	27509373	27516546	response to osmotic stress; response to water deprivation; seed maturation; stomatal complex patterning
	Glyma.16G125200	27533743	27551601	signal transduction; systemic acquired resistance, salicylic acid mediated signaling pathway; MAPK cascade; defense response; jasmonic acid mediated signaling pathway; negative regulation of defense response; protein targeting to membrane; regulation of hydrogen peroxide metabolic process; regulation of plant-type hypersensitive response; regulation of protein dephosphorylation; regulation of tra…
	Glyma.16G125300	27557267	27560437	protein phosphorylation; transmembrane receptor protein tyrosine kinase signaling pathway
	Glyma.16G125400	27585567	27586155	defense response to insect; fatty acid biosynthetic process; long-chain fatty acid metabolic process; response to salicylic acid stimulus
	Glyma.16G125500	27586532	27587463	defense response to insect; fatty acid biosynthetic process; long-chain fatty acid metabolic process; response to salicylic acid stimulus
	Glyma.16G125600	27602260	27605455	defense response; signal transduction
	Glyma.16G125700	27644996	27645293	abscisic acid mediated signaling pathway; abscisic acid transport; MAPK cascade; defense response to bacterium; defense response to fungus; detection of biotic stimulus; drug transmembrane transport; hyperosmotic salinity response; jasmonic acid mediated signaling pathway; lead ion transport; negative regulation of defense response; negative regulation of programmed cell death; protein targeting …
	Glyma.16G125800	27670045	27675570	defense response; defense response to fungus; signal transduction
	Glyma.16G126000	27707903	27712263	signal transduction
	Glyma.16G126100	27726744	27730055	signal transduction; systemic acquired resistance, salicylic acid mediated signaling pathway; MAPK cascade; defense response; jasmonic acid mediated signaling pathway; negative regulation of defense response; protein targeting to membrane; regulation of hydrogen peroxide metabolic process; regulation of plant-type hypersensitive response; regulation of protein dephosphorylation; regulation of tra…
	Glyma.16G126200	27742819	27746406	proteolysis involved in cellular protein catabolic process; ubiquitin-dependent protein catabolic process
	Glyma.16G126300	27758508	27763883	hyperosmotic response; leaf development; leaf senescence; root hair elongation; response to abscisic acid stimulus; water transport; stamen formation; toxin catabolic process; ubiquitin-dependent protein catabolic process; photorespiration; DNA repair; Golgi organization; cytoskeleton organization; fatty acid beta-oxidation; gluconeogenesis; glycolysis; pollen development; post-embryonic root dev…
9	Glyma.18G124700	16264216	16269131	defense response; regulation of transcription, DNA-dependent
	Glyma.18G124800	16338250	16340740	DNA repair; defense response; negative regulation of telomere maintenance via telomerase
	Glyma.18G124900	16370426	16371850	glucose homeostasis; jasmonic acid metabolic process; positive regulation of seed germination; response to jasmonic acid stimulus
	Glyma.18G125000	16374053	16374994	biological process
	Glyma.18G125200	16381351	16384071	lipid biosynthetic process; lipid metabolic process; positive regulation of cutin biosynthetic process; regulation of carbohydrate metabolic process; regulation of glycolysis; regulation of transcription, DNA-dependent; response to sucrose stimulus; triglyceride biosynthetic process
	Glyma.18G125300	16402018	16411532	carbohydrate metabolic process; circadian rhythm; starch catabolic process; starch metabolic process
	Glyma.18G125500	16412734	16415271	anion transport; photorespiration; proteasome core complex assembly; regulation of anion transport; response to bacterium; response to misfolded protein; transmembrane transport; ubiquitin-dependent protein catabolic process
	Glyma.18G125600	16421285	16424047	N-terminal protein myristoylation
	Glyma.18G125700	16454203	16459099	regulation of transcription from RNA polymerase II promoter
	Glyma.18G125800	16472365	16476445	N-terminal protein myristoylation; protein phosphorylation
	Glyma.18G126000	16516517	16533148	biological process
	Glyma.18G126200	16534144	16536931	biological process
	Glyma.18G126300	16675037	16676039	adventitious root development; auxin metabolic process; auxin polar transport; cell-cell signaling; cell adhesion; cell division; cell wall organization; chromatin silencing; covalent chromatin modification; determination of bilateral symmetry; embryo development ending in seed dormancy; embryonic pattern specification; flower morphogenesis; gene silencing by RNA; gene silencing by miRNA; innate …
	Glyma.18G126400	16677214	16677581	endoplasmic reticulum tubular network organization
	Glyma.18G126500	16680268	16687062	abscisic acid transport; regulation of stomatal movement; response to nematode
	Glyma.18G126700	16744863	16747595	biological process
	Glyma.18G126800	16777753	16780249	leaf morphogenesis; chlorophyll catabolic process; nitrate transport; positive regulation of transcription, DNA-dependent; regulation of transcription, DNA-dependent; response to blue light; response to nitrate; response to salt stress
	Glyma.18G126900	16790533	16791777	lipid metabolic process
	Glyma.18G127100	16839326	16842435	glucosinolate biosynthetic process; low affinity nitrate transport; nitrate transport; oligopeptide transport
	Glyma.18G127200	16897366	16903531	glucosinolate biosynthetic process; low affinity nitrate transport; nitrate transport; oligopeptide transport
	Glyma.18G127300	17047868	17060571	response to abscisic acid stimulus; leaf development; response to freezing; seed dormancy process; seed germination; seed maturation; sister chromatid cohesion; sugar mediated signaling pathway; IMP biosynthetic process; cell division; cotyledon development; embryo development ending in seed dormancy; embryonic pattern specification; lipid storage; meristem structural organization; nucleotide bio…
	Glyma.18G127400	17093217	17094911	N-terminal protein myristoylation; cell redox homeostasis; glycerol ether metabolic process; nuclear division; nucleolus organization; sulfate assimilation
	Glyma.18G127500	17096119	17098853	protein folding
	Glyma.18G127600	17105204	17106750	post-embryonic development
	Glyma.18G127700	17153042	17171345	proteolysis
	Glyma.18G127800	17211254	17211713	signal transduction
	Glyma.18G127900	17212882	17215294	defense response; defense response to fungus, incompatible interaction; photosynthesis; regulation of defense response by callose deposition; signal transduction
	Glyma.18G128000	17217146	17219879	signal transduction
	Glyma.18G128100	17235800	17237647	mRNA modification
	Glyma.18G128200	17243569	17246715	biological process
	Glyma.18G128300	17285439	17289805	biological process
	Glyma.18G128400	17290689	17300339	lateral root development; negative regulation of response to water deprivation; proline transport; response to growth hormone stimulus; response to karrikin; response to salt stress; toxin catabolic process; amino acid transport; de-etiolation; glutathione metabolic process;
	Glyma.18G128600	17334538	17338674	protein glycosylation
	Glyma.18G128800	17355977	17359186	N-terminal protein myristoylation
	Glyma.18G128900	17411028	17415670	lateral root development; negative regulation of programmed cell death; nucleotide transport; phospholipid transport; protein targeting to membrane; regulation of ion transport; regulation of plant-type hypersensitive response; root development; shoot system development; vesicle-mediated transport; ER to Golgi vesicle-mediated transport; Golgi vesicle budding; Golgi vesicle transport; amino acid …
	Glyma.18G129100	17426745	17444205	lateral root development; root development; negative regulation of programmed cell death; nucleotide transport; phospholipid transport; protein targeting to membrane; regulation of ion transport; regulation of plant-type hypersensitive response; ; shoot system development; vesicle-mediated transport; ER to Golgi vesicle-mediated transport; Golgi vesicle budding; Golgi vesicle transport; amino aci…
	Glyma.18G129200	17461040	17470275	lateral root development; root development; negative regulation of programmed cell death; nucleotide transport; phospholipid transport; protein targeting to membrane; regulation of ion transport; regulation of plant-type hypersensitive response;shoot system development; vesicle-mediated transport; ER to Golgi vesicle-mediated transport; Golgi vesicle budding; Golgi vesicle transport; amino acid i…
	Glyma.18G129300	17533730	17535531	embryo development
	Glyma.18G129400	17541822	17543751	oxidation-reduction process
	Glyma.18G129500	17554505	17556325	proteolysis
	Glyma.18G129600	17682371	17682793	biological process
	Glyma.18G129700	17683712	17692627	N-terminal protein myristoylation; cellular protein localization; chloroplast avoidance movement; protein dephosphorylation
	Glyma.18G129900	17743765	17746924	response to abscisic acid stimulus; response to auxin stimulus; response to cadmium ion; response to ethylene stimulus; response to gibberellin stimulus; response to jasmonic acid stimulus; response to karrikin; response to salicylic acid stimulus; response to salt stress; regulation of transcription, DNA-dependent;
	Glyma.18G130000	17950241	17950627	protein targeting to mitochondrion; transcription, DNA-dependent
	Glyma.18G130100	17956083	17958355	biological process
	Glyma.18G130200	18035248	18038352	carbohydrate metabolic process; cellular glucan metabolic process
	Glyma.18G130300	18041444	18042727	response to abscisic acid stimulus; negative regulation of transcription, DNA-dependent; regulation of transcription, DNA-dependent;
	Glyma.18G130400	18115603	18128112	anthocyanin accumulation in tissues in response to UV light; carpel development; regulation of transcription, DNA-dependent; vernalization response
	Glyma.18G130500	18151884	18155983	glucose catabolic process; glycolysis; metabolic process; oxidation-reduction process; pentose-phosphate shunt; response to cadmium ion; response to fructose stimulus; response to glucose stimulus; response to salt stress; response to sucrose stimulus
	Glyma.18G130700	18196170	18201934	biological process
	Glyma.18G130800	18202053	18205655	RNA processing; actin nucleation; amino acid transport; cell tip growth; mitotic cell cycle; proline transport; respiratory burst involved in defense response; response to chitin; response to cyclopentenone; toxin catabolic process
	Glyma.18G130900	18236123	18237517	circadian rhythm; cytokinin mediated signaling pathway; phosphorelay signal transduction system; red light signaling pathway; regulation of circadian rhythm; regulation of transcription, DNA-dependent; response to cytokinin stimulus; response to red light
	Glyma.18G131000	18291780	18292277	biological process
	Glyma.18G131100	18296994	18306721	biological process
	Glyma.18G131200	18321246	18326242	biological process
	Glyma.18G131300	18355049	18356155	metabolic process; proteolysis
10	Glyma.18G218500	50537102	50539350	brassinosteroid biosynthetic process; oxidation-reduction process
	Glyma.18G218600	50541167	50545562	oxidation-reduction process
	Glyma.18G218700	50553919	50555110	biological process
	Glyma.18G218800	50556074	50559120	biological process
	Glyma.18G218900	50562920	50573454	root hair cell differentiation; trichome morphogenesis; actin nucleation; cell adhesion; cell wall organization; regulation of phenylpropanoid metabolic process;
	Glyma.18G219000	50577209	50581396	biological process; glucuronoxylan metabolic process; xylan biosynthetic process
	Glyma.18G219100	50589622	50595557	stomatal movement; glucose catabolic process; metabolic process; pollen development; response to cadmium ion;
	Glyma.18G219200	50604574	50611187	cellular response to iron ion starvation; glucuronoxylan metabolic process; iron ion transport; nitrate transport; protein phosphorylation; response to nitrate; transition metal ion transport; xylan biosynthetic process
	Glyma.18G219300	50612764	50616948	cellular response to iron ion starvation; glucuronoxylan metabolic process; iron ion transport; nitrate transport; protein phosphorylation; response to nitrate; transition metal ion transport; xylan biosynthetic process
	Glyma.18G219400	50625742	50626031	protein targeting to mitochondrion
	Glyma.18G219500	50634153	50635176	biological process; endoplasmic reticulum unfolded protein response
	Glyma.18G219600	50644125	50650550	cellular response to iron ion starvation; glucuronoxylan metabolic process; iron ion transport; nitrate transport; protein phosphorylation; response to nitrate; transition metal ion transport; xylan biosynthetic process
	Glyma.18G219700	50651672	50656322	protein phosphorylation; recognition of pollen
	Glyma.18G219800	50667312	50671457	cellular response to iron ion starvation; glucuronoxylan metabolic process; iron ion transport; nitrate transport; protein phosphorylation; response to nitrate; transition metal ion transport; xylan biosynthetic process
	Glyma.18G219900	50676002	50680129	N-terminal protein myristoylation; RNA splicing, via endonucleolytic cleavage and ligation; methionine biosynthetic process; protein phosphorylation; regulation of protein localization
	Glyma.18G220000	50680637	50690767	biosynthetic process; phosphatidylethanolamine biosynthetic process
	Glyma.18G220100	50708694	50712773	asymmetric cell division; gravitropism; maintenance of protein location in nucleus; radial pattern formation
	Glyma.18G220200	50714270	50723555	carbohydrate biosynthetic process; hydrogen peroxide biosynthetic process; protein desumoylation; vegetative to reproductive phase transition of meristem
	Glyma.18G220400	50726873	50731692	biological process
	Glyma.18G220500	50735188	50737943	brassinosteroid biosynthetic process; brassinosteroid metabolic process; cellular metabolic process; flavonoid biosynthetic process; regulation of brassinosteroid biosynthetic process; sterol biosynthetic process
	Glyma.18G220600	50740923	50743827	brassinosteroid biosynthetic process; brassinosteroid metabolic process; cellular metabolic process; flavonoid biosynthetic process; regulation of brassinosteroid biosynthetic process; sterol biosynthetic process
	Glyma.18G220700	50749137	50759459	proteasomal ubiquitin-dependent protein catabolic process; proteasome assembly; protein targeting to mitochondrion; response to misfolded protein
	Glyma.18G220800	50782488	50785467	intracellular signal transduction
	Glyma.18G220900	50788395	50793758	brassinosteroid biosynthetic process
	Glyma.18G221000	50818873	50823500	lateral root formation; root hair cell differentiation; trichome morphogenesis; xylem development; actin nucleation; cell adhesion; cell wall macromolecule metabolic process; cell wall organization;
	Glyma.18G221100	50828172	50831458	biological process
	Glyma.18G221200	50835675	50846886	regulation of ARF protein signal transduction; regulation of catalytic activity; vesicle-mediated transport
	Glyma.18G221300	50849524	50851190	root hair elongation; cellular process involved in reproduction; pollen tube development; response to cold;
	Glyma.18G221400	50854760	50858212	megagametogenesis; regulation of ARF protein signal transduction; regulation of catalytic activity; vesicle-mediated transport
	Glyma.18G221500	50858229	50860453	megagametogenesis; regulation of ARF protein signal transduction; regulation of catalytic activity; vesicle-mediated transport
	Glyma.18G221600	50864003	50875142	root development; microtubule-based movement
	Glyma.18G221700	50883100	50886470	lysine biosynthetic process via diaminopimelate; metabolic process
	Glyma.18G221800	50886945	50888427	biological process
	Glyma.18G221900	50899317	50907204	embryo sac egg cell differentiation; vernalization response
	Glyma.18G222100	50911925	50917743	biological process; gravitropism
	Glyma.18G222200	50923596	50925562	root morphogenesis; auxin polar transport; growth; pattern specification process; plant-type cell wall biogenesis; plant-type cell wall organization; regulation of cell size;
	Glyma.18G222400	50933902	50941233	fatty acid beta-oxidation; protein import into peroxisome matrix
	Glyma.18G222500	50941755	50956961	embryo development ending in seed dormancy; endosperm development
	Glyma.18G222800	50966524	50967387	oxidation-reduction process
	Glyma.18G222900	50981819	50983843	oxidation-reduction process
	Glyma.18G223000	50988533	50990079	indoleacetic acid biosynthetic process; oxidation-reduction process; tryptophan catabolic process
	Glyma.18G223100	50990798	50992942	oxidation-reduction process
	Glyma.18G223200	50995444	50995936	oxidation-reduction process
	Glyma.18G223300	51002335	51066341	biological process
	Glyma.18G223400	51072011	51074962	coenzyme A biosynthetic process; hyperosmotic salinity response
	Glyma.18G223500	51120632	51121147	coenzyme A biosynthetic process; hyperosmotic salinity response
	Glyma.18G223700	51136739	51139122	coenzyme A biosynthetic process; hyperosmotic salinity response
	Glyma.18G223800	51144815	51146988	coenzyme A biosynthetic process; hyperosmotic salinity response
	Glyma.18G224000	51153708	51170923	response to water deprivation; negative regulation of transcription, DNA-dependent; positive gravitropism; response to salt stress;
	Glyma.18G224100	51166264	51166590	DNA methylation; DNA recombination; DNA replication; asymmetric cell division; cell proliferation; chromatin silencing by small RNA; cytokinesis by cell plate formation; floral organ formation; floral organ morphogenesis; gene silencing; histone H3-K9 methylation; histone lysine methylation; histone modification; meiosis; methylation-dependent chromatin silencing; microtubule cytoskeleton organiz…
	Glyma.18G224200	51178324	51183176	carbohydrate biosynthetic process; homogalacturonan biosynthetic process; regulation of meristem growth
	Glyma.18G224300	51188485	51193869	floral organ development; ovule development; positive regulation of flower development; regulation of transcription, DNA-dependent; vegetative to reproductive phase transition of meristem
	Glyma.18G224400	51196904	51202431	D-ribose metabolic process; response to cadmium ion
	Glyma.18G224500	51203136	51222128	anthocyanin accumulation in tissues in response to UV light; carpel development; flower development; maintenance of inflorescence meristem identity; ovule development; positive regulation of flower development; positive regulation of transcription, DNA-dependent; protein import into nucleus, translocation; regulation of transcription, DNA-dependent; response to cold; response to gibberellin stimu…
	Glyma.18G224800	51277503	51280090	biological process
	Glyma.18G224900	51292904	51296002	biological process
	Glyma.18G225200	51344394	51346070	defense response
	Glyma.18G225300	51349471	51350450	biological process; ethylene biosynthetic process; salicylic acid biosynthetic process; systemic acquired resistance
	Glyma.18G225400	51357970	51358747	cellular homeostasis; heat acclimation; jasmonic acid biosynthetic process; response to jasmonic; negative regulation of defense response; response to chitin; response to cold; response to fungus; response to heat; acid stimulus; response to mechanical stimulus; response to salicylic acid stimulus; response to temperature stimulus; response to wounding
	Glyma.18G225600	51367414	51368637	biological process
	Glyma.18G225700	51369441	51374314	protein autophosphorylation; protein phosphorylation; response to brassinosteroid stimulus
	Glyma.18G225800	51391926	51398634	root development; root hair cell differentiation; anthocyanin accumulation in tissues in response to UV light; cuticle development; protein acetylation;
	Glyma.18G225900	51424792	51431293	cell wall pectin metabolic process
	Glyma.18G226000	51442320	51442559	protein folding; response to endoplasmic reticulum stress; response to heat; response to high light intensity; response to hydrogen peroxide
	Glyma.18G226300	51471540	51498344	defense response
	Glyma.18G226400	51501034	51504351	biological process
	Glyma.18G226500	51507715	51550797	defense response
	Glyma.18G226600	51568573	51571390	biological process
	Glyma.18G226800	51598851	51607460	defense response
	Glyma.18G226900	51611690	51624870	N-terminal protein myristoylation; defense response; response to bacterium
	Glyma.18G227100	51627760	51632301	biological process
	Glyma.18G227200	51638980	51644314	peroxisome fission; peroxisome organization; regulation of defense response; systemic acquired resistance
	Glyma.18G227400	51650951	51654636	biological process; glucuronoxylan metabolic process; xylan biosynthetic process
	Glyma.18G227500	51663506	51669304	translation
	Glyma.18G227700	51687486	51689946	protein ubiquitination
	Glyma.18G227800	51699696	51700672	biological process
	Glyma.18G227900	51700817	51705989	rRNA modification; response to cold
	Glyma.18G228000	51707111	51711819	DNA repair
	Glyma.18G228100	51724379	51728152	UDP-galactose transmembrane transport; transmembrane transport
11	Glyma.18G275000	55718133	55720831	chloroplast RNA processing; mRNA splicing, via spliceosome; polycistronic mRNA processing; positive regulation of transcription, DNA-dependent; post-translational protein modification; production of miRNAs involved in gene silencing by miRNA; production of siRNA involved in RNA interference; regulation of transcription, DNA-dependent
	Glyma.18G275100	55726319	55732528	biological process
	Glyma.18G275200	55733594	55753376	lateral root formation; root development; photomorphogenesis; response to auxin stimulus; response to fungus; unidimensional cell growth; auxin polar transport; indeterminate inflorescence morphogenesis; inflorescence morphogenesis;
	Glyma.18G275300	55755623	55759248	biological process
	Glyma.18G275400	55764485	55768923	dTDP-rhamnose biosynthetic process
	Glyma.18G275500	55770160	55776212	RNA splicing, via endonucleolytic cleavage and ligation; biological process; methionine biosynthetic process
	Glyma.18G275600	55785311	55789733	phosphatidylinositol phosphorylation
	Glyma.18G275700	55790060	55795091	cellular membrane fusion; endoplasmic reticulum unfolded protein response; negative regulation of programmed cell death; protein phosphorylation; protein targeting to membrane; regulation of plant-type hypersensitive response
	Glyma.18G275900	55808344	55811631	biological process
	Glyma.18G276000	55818654	55823401	biological process
	Glyma.18G276100	55828898	55829787	protein glycosylation
	Glyma.18G276200	55832841	55845279	transcription, DNA-dependent
	Glyma.18G276300	55846093	55853463	biological process
	Glyma.18G276400	55856703	55857803	biological process
	Glyma.18G276500	55861770	55865686	chloroplast-nucleus signaling pathway; mitochondria-nucleus signaling pathway
	Glyma.18G276600	55866582	55869929	embryo development ending in seed dormancy
	Glyma.18G276800	55873039	55876738	amino acid transport
	Glyma.18G276900	55885009	55890555	lateral root development; biological process; nucleocytoplasmic transport
	Glyma.18G277000	55891640	55895016	biological process
	Glyma.18G277100	55913585	55914521	regulation of transcription, DNA-dependent
	Glyma.18G277300	55917312	55920484	ER to Golgi vesicle-mediated transport; amino acid import; oxidation-reduction process; pentose-phosphate shunt; regulation of anion channel activity; response to fructose stimulus; response to glucose stimulus; response to salt stress; response to sucrose stimulus
	Glyma.18G277600	55931856	55932610	regulation of amino acid export
	Glyma.18G277700	55943605	55944250	signal transduction
	Glyma.18G277800	55950684	55951016	regulation of amino acid export
	Glyma.18G278000	55956758	55960739	RNA methylation; biological process; pyrimidine ribonucleotide biosynthetic process
	Glyma.18G278100	55964515	55967181	chloroplast organization; regulation of flower development
	Glyma.18G278200	55980551	55984677	root hair elongation; anthocyanin accumulation in tissues in response to UV light; cell tip growth; cell wall organization; cytokinin mediated signaling pathway; defense response to virus; multidimensional cell growth; polysaccharide biosynthetic process; protein phosphorylation; regulation of hormone levels; regulation of meristem growth;
	Glyma.18G278400	55998387	56002158	biological process
	Glyma.18G278500	56003106	56004162	flower development; metabolic process; pollen exine formation
	Glyma.18G278600	56005545	56006375	biological process; carpel morphogenesis; sexual reproduction
	Glyma.18G278700	56009037	56009873	biological process; cell wall modification involved in abscission
	Glyma.18G278800	56010994	56013915	cellular membrane fusion; cellular modified amino acid biosynthetic process; coumarin biosynthetic process; endosomal transport; gene silencing; phenylpropanoid metabolic process; polyamine biosynthetic process; polyamine catabolic process; protein targeting to vacuole; response to wounding; spermidine biosynthetic process; spermine biosynthetic process; vesicle-mediated transport; viral genome r…
	Glyma.18G278900	56019403	56022725	response to osmotic stress; response to water deprivation; ; glutamate biosynthetic process; jasmonic acid biosynthetic process; jasmonic acid mediated signaling pathway; oxidation-reduction process; proline catabolic process; protein targeting to membrane; regulation of plant-type hypersensitive response; response to cyclopentenone; response to fungus; response to jasmonic acid stimulus;response…
	Glyma.18G279000	56023788	56029617	biological process; vesicle-mediated transport
	Glyma.18G279200	56030428	56033542	transcription, DNA-dependent
	Glyma.18G279300	56034493	56035229	biological process; carpel morphogenesis; sexual reproduction
	Glyma.18G279400	56037130	56041783	metabolic process
	Glyma.18G279500	56042606	56052443	root development; root meristem specification; DNA endoreduplication; cell differentiation; cell division; embryo sac egg cell differentiation; gamete generation; leaf morphogenesis; mitotic recombination; proteasomal ubiquitin-dependent protein catabolic process; proteasome assembly; regulation of DNA endoreduplication; regulation of cell division; regulation of mitotic cell cycle; regulation of…
	Glyma.18G279600	56054299	56061027	biological process
	Glyma.18G279700	56065123	56066082	biological process
	Glyma.18G279800	56074203	56079359	biological process
	Glyma.18G279900	56084932	56088020	biological process
	Glyma.18G280200	56100685	56107771	protein phosphorylation; regulation of unidimensional cell growth
	Glyma.18G280300	56110850	56121368	nuclear-transcribed mRNA catabolic process; protein desumoylation; proteolysis
	Glyma.18G280400	56122911	56126419	N-terminal protein myristoylation; defense response
	Glyma.18G280500	56128100	56135781	nucleus organization
	Glyma.18G280600	56140523	56147728	cellular metabolic process; negative regulation of translational initiation; regulation of catalytic activity; translational initiation
	Glyma.18G280700	56158545	56161978	flower development
	Glyma.18G280800	56181686	56182443	shoot system development
	Glyma.18G280900	56187448	56189322	jasmonic acid biosynthetic process
	Glyma.18G281000	56200332	56205303	biological process
	Glyma.18G281100	56206467	56208314	tRNA transcription; transcription, DNA-dependent
	Glyma.18G281200	56210047	56212089	translation
	Glyma.18G281300	56213291	56216398	defense response to insect; fatty acid biosynthetic process; long-chain fatty acid metabolic process; metabolic process; postreplication repair
	Glyma.18G281400	56218084	56222243	response to water deprivation; ; response to abscisic acid stimulus; response to cyclopentenone; response to ethylene stimulus; response to jasmonic acid stimulus; response to salicylic acid stimulus; response to salt stress; cellular response to freezing; organ senescence; para-aminobenzoic acid metabolic process; positive regulation of transcription, DNA-dependent; regulation of transcription, …
	Glyma.18G281500	56234929	56241066	nuclear-transcribed mRNA catabolic process; protein desumoylation; proteolysis
	Glyma.18G281600	56245668	56252626	nuclear-transcribed mRNA catabolic process; protein desumoylation; proteolysis
	Glyma.18G281700	56264735	56272703	nuclear-transcribed mRNA catabolic process; protein desumoylation; proteolysis
	Glyma.18G281800	56277508	56281665	regulation of transcription, DNA-dependent
	Glyma.18G282000	56284904	56294543	root hair cell differentiation; tissue development; trichome morphogenesis; leaf morphogenesis; meristem initiation; actin nucleation; cell adhesion; cell growth; cell wall organization; determination of bilateral symmetry; developmental growth; endocytosis; floral organ formation; flower morphogenesis; mitotic cell cycle; negative regulation of biological process; organ morphogenesis; phloem or …
	Glyma.18G282100	56297226	56300254	regulation of root meristem growth; root hair cell differentiation; trichome morphogenesis; leaf morphogenesis; actin nucleation; cell adhesion; cell wall organization; determination of bilateral symmetry; floral organ formation; histone modification;mRNA export from nucleus; maintenance of meristem identity; meristem development; meristem initiation; meristem maintenance; ovule development; pola…
	Glyma.18G282200	56302289	56306074	proteolysis
	Glyma.18G282300	56314597	56321592	RNA splicing, via endonucleolytic cleavage and ligation; negative regulation of abscisic acid mediated signaling pathway; response to salt stress; transcription from RNA polymerase II promoter
	Glyma.18G282400	56323046	56324310	biological process
	Glyma.18G282500	56330046	56339511	biological process
	Glyma.18G282600	56353572	56355551	root hair cell differentiation; lignan biosynthetic process
	Glyma.18G282700	56360395	56373654	histone H3-K4 methylation; regulation of transcription, DNA-dependent
	Glyma.18G282800	56377928	56395985	mRNA export from nucleus; miRNA loading onto RISC involved in gene silencing by miRNA; nucleotide biosynthetic process; protein import into nucleus; protein import into nucleus, docking
	Glyma.18G283000	56389043	56391457	RNA splicing; mRNA splicing, via spliceosome; production of miRNAs involved in gene silencing by miRNA; production of siRNA involved in RNA interference
	Glyma.18G283100	56397323	56405619	N-terminal protein myristoylation; cell death; cellular macromolecule catabolic process; ethylene mediated signaling pathway; fatty acid beta-oxidation; hormone-mediated signaling pathway; intra-Golgi vesicle-mediated transport; lipid transport; lithium ion transport; photoperiodism, flowering; postreplication repair; protein import into peroxisome matrix; proteolysis; response to superoxide; sal…
	Glyma.18G283200	56406350	56408927	defense response; defense response, incompatible interaction; plant-type hypersensitive response
	Glyma.18G283300	56411520	56416642	N-terminal protein myristoylation; cellulose biosynthetic process; glucose catabolic process; response to ozone
	Glyma.18G283400	56423007	56426460	response to abscisic acid stimulus; root epidermal cell differentiation; root hair cell differentiation; root hair elongation; root morphogenesis; water transport; response to water deprivation; hyperosmotic response; Golgi organization; anthocyanin accumulation in tissues in response to UV light; auxin polar transport; calcium ion transport; carbohydrate biosynthetic process; carbohydrate metabo…
	Glyma.18G283500	56428413	56430831	root hair cell differentiation; trichome morphogenesis; actin nucleation; cell adhesion; cell wall organization; cellulose microfibril organization; establishment of vesicle localization; pollen tube growth; regulation of actin filament polymerization; regulation of exocytosis;
	Glyma.18G283600	56435985	56437478	biological process
	Glyma.18G283700	56440957	56442558	biological process
	Glyma.18G283800	56445016	56451963	biological process
	Glyma.18G284000	56462668	56468361	biological process
	Glyma.18G284100	56477698	56481601	stomatal complex morphogenesis; protein phosphorylation; response to molecule of bacterial origin; signal transduction; stamen development; transmembrane receptor protein tyrosine kinase signaling pathway
	Glyma.18G284200	56482736	56486831	cullin deneddylation; photomorphogenesis; translational initiation
	Glyma.18G284300	56489793	56496952	ER to Golgi vesicle-mediated transport; carboxylic acid metabolic process; cellular amino acid metabolic process; fatty acid beta-oxidation; proteasomal ubiquitin-dependent protein catabolic process; proteasome core complex assembly; response to misfolded protein; sphingolipid catabolic process; toxin catabolic process
	Glyma.18G284400	56502883	56506085	biological process
	Glyma.18G284600	56525770	56534088	glucose metabolic process; oxidation-reduction process; pentose-phosphate shunt, oxidative branch
	Glyma.18G284700	56542358	56545578	metabolic process; regulation of cellular amino acid metabolic process; response to cytokinin stimulus
	Glyma.18G284800	56547660	56552282	metabolic process
	Glyma.18G285000	56559932	56563740	metabolic process
	Glyma.18G285200	56570432	56571231	anther development; cell redox homeostasis; negative regulation of transcription, DNA-dependent
	Glyma.18G285400	56578594	56579397	phosphate-containing compound metabolic process
	Glyma.18G285500	56580082	56582391	RNA methylation
	Glyma.18G285600	56587214	56592400	biological process
	Glyma.18G285700	56603771	56605238	developmental process
	Glyma.18G285800	56611460	56612978	oxidation-reduction process; response to salt stress
	Glyma.18G285900	56615023	56618148	DNA-dependent DNA replication; DNA endoreduplication; anther dehiscence; cytokinesis by cell plate formation; histone H3-K27 methylation; nuclear division; regulation of DNA replication; regulation of G2/M transition of mitotic cell cycle; regulation of cell cycle; regulation of transcription, DNA-dependent; spindle assembly
	Glyma.18G286000	56618532	56626602	sulfate transport; transmembrane transport; transport
	Glyma.18G286100	56628728	56632642	cation transport; cellular manganese ion homeostasis; myo-inositol hexakisphosphate biosynthetic process; response to copper ion; response to manganese ion; transmembrane transport
	Glyma.18G286200	56637471	56646826	carbohydrate metabolic process
	Glyma.18G286300	56657022	56662164	response to osmotic stress; response to salt stress; stomatal complex development; ER to Golgi vesicle-mediated transport; N-terminal protein myristoylation; amino acid import; dephosphorylation; intracellular signal transduction; ovule development; protein N-linked glycosylation; protein dephosphorylation; response to UV-B; response to UV-C; response to cold;
	Glyma.18G286400	56665160	56667323	response to cold; response to high light intensity; response to oxidative stress; ribosome biogenesis; translation
	Glyma.18G286500	56671431	56675112	stomatal complex morphogenesis; pentose-phosphate shunt; photosynthesis; photosystem II assembly; plastid organization; positive regulation of catalytic activity; rRNA processing;
	Glyma.18G286600	56680605	56690072	ATP catabolic process; acropetal auxin transport; anthocyanin accumulation in tissues in response to UV light; auxin efflux; basipetal auxin transport; carpel development; transmembrane transport; transport; vernalization response
	Glyma.18G286700	56691474	56693457	water transport; transmembrane transport; transport; urea transport
	Glyma.18G286800	56696744	56698723	biological process
	Glyma.18G287000	56706847	56710004	defense response; defense response, incompatible interaction; plant-type hypersensitive response
	Glyma.18G287100	56710302	56713686	defense response; defense response, incompatible interaction; plant-type hypersensitive response
	Glyma.18G287200	56724573	56725612	ethylene biosynthetic process; intracellular signal transduction; regulation of transcription, DNA-dependent; respiratory burst involved in defense response; response to chitin
	Glyma.18G287300	56734297	56739429	biological process
	Glyma.18G287400	56740754	56748259	metabolic process; methylglyoxal catabolic process to D-lactate; oxidation-reduction process; response to cadmium ion; tricarboxylic acid cycle
	Glyma.18G287500	56749390	56753241	mitochondrial mRNA modification
	Glyma.18G287600	56754676	56759595	protein transport; small GTPase mediated signal transduction
	Glyma.18G287700	56767722	56768049	stomatal closure; defense response to bacterium; defense response to fungus; gluconeogenesis; glycolysis; negative regulation of seed germination; protein folding; response to cadmium ion; response to cold; response to heat; response to salt stress; response to virus;
	Glyma.18G287800	56769416	56773573	protein folding; protein ubiquitination; response to bacterium; response to cadmium ion; response to endoplasmic reticulum stress; response to heat; response to high light intensity; response to hydrogen peroxide; response to temperature stimulus; response to virus
	Glyma.18G287900	56777135	56784200	protein folding; protein ubiquitination; response to bacterium; response to cadmium ion; response to endoplasmic reticulum stress; response to heat; response to high light intensity; response to hydrogen peroxide; response to temperature stimulus; response to virus
	Glyma.18G288000	56787190	56790765	regulation of transcription, DNA-dependent
	Glyma.18G288100	56791325	56794532	biological process
	Glyma.18G288200	56795210	56796076	DNA repair; double-strand break repair; double-strand break repair via homologous recombination; double-strand break repair via synthesis-dependent strand annealing; meiosis; meiotic DNA double-strand break formation; meiotic chromosome segregation; mitotic recombination; positive regulation of transcription, DNA-dependent; post-translational protein modification; reciprocal meiotic recombination…
	Glyma.18G288300	56798511	56811129	biological process
	Glyma.18G288400	56812346	56817728	biological process
	Glyma.18G288500	56817246	56838281	biological process
	Glyma.18G288600	56840393	56849007	defense response to bacterium, incompatible interaction; metabolic process; response to cadmium ion
	Glyma.18G288700	56849790	56852099	negative regulation of catalytic activity; proteolysis
	Glyma.18G288800	56853815	56856371	negative regulation of catalytic activity; proteolysis
	Glyma.18G288900	56861459	56862507	fatty acid beta-oxidation; fatty acid catabolic process; metabolic process; proline transport
	Glyma.18G289000	56863534	56867736	metabolic process; response to fructose stimulus; response to sucrose stimulus
	Glyma.18G289100	56874667	56877565	stomatal closure; defense response to bacterium; defense response to fungus; gluconeogenesis; glycolysis; negative regulation of seed germination; protein folding; response to cadmium ion; response to cold; response to heat; response to salt stress; response to viru
	Glyma.18G289200	56883772	56885724	biological process
	Glyma.18G289300	56889501	56896405	response to water deprivation; negative regulation of abscisic acid mediated signaling pathway; response to abscisic acid stimulus; response to auxin stimulus; protein geranylgeranylation;
	Glyma.18G289500	56896694	56900547	biological process
