# Supplementary material for: Identification of quantitative trait loci associated with canopy temperature in soybean
Source: Sci Rep. 2020 Oct 19;10:17604. doi: 10.1038/s41598-020-74614-8 (PMC7572360; doi:10.1038/s41598-020-74614-8)
Supplement: Supplementary file 3 — Supplementary Information 3 [file 41598_2020_74614_MOESM3_ESM.xlsx]

## Sheet: Sheet1
Identification of quantitative trait loci associated with canopy temperature in soybean
Sumandeep K. Bazzer, and Larry C. Purcell
The QTLs associated with canopy temperature identified by composite interval mapping (CIM) and multiple interval mapping (MIM) in a RIL population of KS4895 and Jackson which were evaluated at Pine Tree and Rohwer in 2017, 2018, and 2019.
Locus	Chrom.a	Env.b	Nearest marker Position (bp)c	Nearest markerd	Additive effecte	R2f	Favorable alleleg	FM at 95% CIh	Left FM Position (bp)i	Right FM Position (bp)j	Distance (MB) k	Method
1	Gm02	PT18	2175799	ss107919808	-0.27	12.3	KS4895	ss107919971-ss107912545	841959	3162143	2.3	CIM, MIM
2		AE	3162143	ss107912545	-0.42	6.3	KS4895	ss107919808-ss107913715	2175799	3520696	1.3	CIM, MIM
3	Gm03	RH18	3847841	ss107929820	-0.08	6.5	KS4895	ss107913533-ss107912527	3327118	5664735	2.3	CIM, MIM
4	Gm10	PT19	2453116	ss107921662	1.19	8.5	Jackson	ss107921662-ss107930841	2453116	29447537	20.7	CIM, MIM
5	Gm11	PT19	10350509	ss107919087	-1.28	11.5	KS4895	ss107919087-ss107913812	10350509	25085355	14.8	CIM, MIM
		RH19	10350509	ss107919087	-1.47	10.8	KS4895	Satt197-ss107927406	8898878	24571364	15.7	CIM, MIM
		AE	10350509	ss107919087	-0.51	9.3	KS4895	Satt197-ss107927406	8898878	24571364	15.7	CIM, MIM
6	Gm13	RH18	31355907	ss107912665	-0.07	4.6	KS4895	ss107915606-ss107912922	28237928	31983897	3.7	MIM
7	Gm15	AE	51379618	ss107925861	-0.42	5.4	KS4895	ss107914616-Sat_376	49630747	51021715	1.4	MIM
8	Gm16	PT19	26745906	ss107927055	0.65	4.9	Jackson	ss107927440-ss107913908	21770196	31330604	9.5	MIM
9	Gm18	AE	17323638	ss107921048	-0.39	5.3	KS4895	ss107920369-ss107914987	9754741	38309148	28.6	CIM
10	Gm18	RH17	50727159	ss107913405	-0.27	5.7	KS4895	ss107919708-ss107921608	50537057	51814496	1.3	CIM
		AE	50727159	ss107913405	-0.4	5.4	KS4895	ss107919708-ss107913107	50537057	51814496	1.3	CIM
11	Gm18	RH19	56161047	ss107929216	-1.29	8.8	KS4895	ss107929175-ss107919550	55715030	56889971	1.2	CIM
		AE	56161047	ss107929216	-0.41	6.2	KS4895	ss107929175-ss107919550	55715030	56889971	1.2	CIM, MIM
a Glycine max chromosome on which QTL was present
b Environment in which specific QTL was identified. Prefixes PT and RH denotes Pine Tree and Rohwer, respectively followed by 17 (2017), 18 (2018), and 19 (2019) for years. AE denotes averaged across environments
c QTL position in base pairs on respective chromosomes according to Glycine max genome assembly 2.0 (Glyma.Wm82.a2; www.soybase.com)
d Nearest marker to the QTL
e Additive effect of the QTL
f Proportion (%) of phenotypic variation explained by specific QTL
g Allele that decreases CT values considered as favorable allele; Positive sign indicates that favorable alleles (decreasing CT) were from Jackson and negative sign indicates the KS4895 allele
h Flanking markers (FM) present near or at 95% confidence interval (CI) of the maximum likely QTL positions. The LOD values with ±1 declination was used to estimate the 95% confidence interval.
i, j Left and right flanking markers (FM) position in base pairs present on either side of QTL according to Glycine max genome assembly 2.0 (Glyma.Wm82.a2)
k Distance in mega base pairs (MB) from left FM to right FM of specific QTL.
